# Supplementary material for: Precise in vivo RNA base editing with a wobble-enhanced circular CLUSTER guide RNA
Source: Nat Biotechnol. 2024 Jul 12;43(4):545–57. doi: 10.1038/s41587-024-02313-0 (PMC11994451; doi:10.1038/s41587-024-02313-0)
Supplement: Supplementary file 3 — A-to-G RNA-editing index and global off-target analysis based on NGS data. [file 41587_2024_2313_MOESM3_ESM.xlsx]

## Sheet: GlobalOffT.SameSites_untreated
EditingSite1Based	SRR19676874_A2GEditingPercent	SRR19676875_A2GEditingPercent
chr10_121589293	0.00900901	0.0473684
chr10_127067880	0.0717489	0.0759259
chr10_127067882	0.232836	0.218692
chr10_20252165	0.0242424	0.00729927
chr10_20253043	0.00515464	0.0955056
chr10_20253044	0.00515464	0.0614525
chr10_20253056	0.016129	0.027933
chr10_20254457	0.0852713	0.206897
chr10_20254468	0.131944	0.216
chr10_20254473	0.0143885	0.020202
chr10_20254486	0.12	0.0793651
chr10_20340927	0.016129	0.0151899
chr10_29228095	0.216667	0.128049
chr10_32756845	0.155556	0.0875
chr10_32756849	0.134831	0.0243902
chr10_32781992	0.0135135	0.117647
chr10_39655853	0.0773481	0.0529801
chr10_49242461	0.813333	0.584416
chr10_49244330	0.632035	0.554974
chr10_49244334	0.0791667	0.052356
chr10_49244347	0.00947867	0.026738
chr10_49272776	0.704348	0.621622
chr10_49272789	0.648536	0.605364
chr10_60133278	0.0452076	0.0370795
chr10_60133279	0.0549666	0.0555341
chr10_61582084	0.0273438	0.0530973
chr10_63022219	0.07	0.0752688
chr10_67546540	0.00254237	0.00108578
chr10_77322603	0.10802	0.112782
chr10_77322607	0.841244	0.908411
chr10_77322608	0.517241	0.484404
chr10_77322621	0.452055	0.496907
chr10_77322631	0.216783	0.224138
chr10_77322658	0.225352	0.131148
chr10_77322659	0.0945946	0.177419
chr10_77324088	0.217391	0.384615
chr10_77324089	0.273973	0.576923
chr10_77324095	0.136364	0.173077
chr10_77645099	0.178295	0.22439
chr10_78439945	0.0329268	0.0246479
chr10_78439946	0.0290557	0.0225694
chr10_78439947	0.0434227	0.057971
chr10_80949087	0.0377358	0.0538462
chr10_80949113	0.0137931	0.0294985
chr10_81029931	0.0145985	0.0137615
chr10_81030439	0.109649	0.103825
chr10_81030512	0.0373563	0.0150943
chr10_85115671	0.0465116	0.0347003
chr10_86836295	0.0339943	0.0551181
chr10_86836300	0.0245232	0.0149254
chr10_86836320	0.0545809	0.0477528
chr10_86836339	0.384342	0.334171
chr10_86836344	0.493892	0.480296
chr10_86836354	0.119643	0.15285
chr10_86836357	0.203901	0.156171
chr10_86836358	0.0968921	0.0485934
chr10_86836368	0.198459	0.202532
chr10_86837227	0.0170213	0.00420168
chr10_86837235	0.0887372	0.0954064
chr10_86837257	0.876543	0.805112
chr10_86837259	0.00872093	0.0244648
chr10_86837260	0.45584	0.515152
chr10_86837264	0.0472441	0.0558659
chr10_86837267	0.225806	0.245179
chr10_86837287	0.170667	0.147929
chr10_86837288	0.0205128	0.011396
chr10_86837289	0.00810811	0.0116279
chr10_86837334	0.0460526	0.01
chr10_91118456	0.471545	0.532609
chr10_92116961	0.413043	0.25
chr10_92116968	0.0752688	0.0740741
chr10_94221351	0.0629921	0.0212766
chr10_94221362	0.488	0.393258
chr11_101767048	0.0653061	0.0895522
chr11_101972529	0.0188679	0.0108499
chr11_101972535	0.0175182	0.00749064
chr11_101972551	0.141374	0.10297
chr11_101972669	0.0828612	0.0820559
chr11_101972685	0.0119314	0.00290698
chr11_102287648	0.168293	0.163077
chr11_102515175	0.17757	0.127907
chr11_102515176	0.189474	0.230769
chr11_102519252	0.114286	0.0487805
chr11_102519263	0.122302	0.125
chr11_102519302	0.291667	0.38843
chr11_102519329	0.226891	0.309278
chr11_102519545	0.430769	0.508772
chr11_102525651	0.226804	0.2
chr11_102525661	0.368421	0.294118
chr11_102525666	0.285714	0.264706
chr11_105928080	0.180147	0.206651
chr11_115395412	0.0336352	0.0398773
chr11_119146561	0.0393013	0.0284091
chr11_119146653	0.0288066	0.0679612
chr11_119146800	0.160194	0.195402
chr11_11932286	0.0773481	0.0757576
chr11_11932287	0.0994475	0.0876494
chr11_119898601	0.0771429	0.0646552
chr11_120579091	0.00455166	0.00515464
chr11_121253786	0.0220751	0.0191083
chr11_30101758	0.0704225	0.031746
chr11_30101812	0.0789474	0.0666667
chr11_35786804	0.0140598	0.020202
chr11_35786841	0.00572519	0.0168067
chr11_35787877	0.0106195	0.0162272
chr11_35787910	0.00761905	0.00400802
chr11_35787911	0.136364	0.185629
chr11_36582342	0.313433	0.181818
chr11_36582348	0.617647	0.762712
chr11_36582355	0.162791	0.242424
chr11_36582356	0.613636	0.818182
chr11_46272643	0.912339	0.888104
chr11_4767141	0.0662393	0.0828221
chr11_51600462	0.0517241	0.1
chr11_51600484	0.0107914	0.0368664
chr11_51993251	0.0137931	0.0744681
chr11_51993252	0.0333333	0.0425532
chr11_51995715	0.244792	0.1625
chr11_51995730	0.155689	0.0514706
chr11_51995757	0.0927152	0.0344828
chr11_51995907	0.0046083	0.00990099
chr11_51995908	0.0758294	0.0696517
chr11_55110583	0.00828272	0.004158
chr11_5525558	0.103203	0.103015
chr11_59456201	0.5	0.54321
chr11_59456242	0.0552147	0.0208333
chr11_59456246	0.300654	0.359551
chr11_59456257	0.277778	0.177778
chr11_59456262	0.0755814	0.0618557
chr11_59456266	0.32	0.183673
chr11_59456275	0.148571	0.0816327
chr11_59456276	0.128492	0.0412371
chr11_5967429	0.0503876	0.0491228
chr11_60444180	0.0429752	0.0266667
chr11_62316340	0.116719	0.221402
chr11_62322878	0.503937	0.401042
chr11_62322883	0.0542986	0.0994152
chr11_62322890	0.607759	0.497238
chr11_62322922	0.235507	0.187166
chr11_62322925	0.16	0.123711
chr11_62322940	0.366667	0.3125
chr11_62323401	0.649746	0.711656
chr11_62323415	0.246753	0.236686
chr11_62325982	0.108696	0.173913
chr11_62328628	0.273973	0.191176
chr11_6471282	0.00290698	0.00286205
chr11_69783131	0.0847458	0.0107527
chr11_70032341	0.016	0.03125
chr11_70032663	0.388889	0.194805
chr11_70032664	0.62963	0.415584
chr11_70035050	0.0864198	0.169014
chr11_70037172	0.217949	0.0545455
chr11_70037173	0.265823	0.218182
chr11_70037188	0.284091	0.333333
chr11_70037205	0.0978261	0.0892857
chr11_70037221	0.0879121	0.12069
chr11_7170104	0.096	0.0705521
chr11_74386294	0.0431396	0.0498946
chr11_75176447	0.00666667	0.0839161
chr11_75300537	0.0621622	0.0940171
chr11_75300550	0.0385439	0.0165877
chr11_75300558	0.0519751	0.0456522
chr11_75300560	0.325678	0.284768
chr11_75300561	0.0560166	0.0265487
chr11_75300565	0.0354167	0.0281996
chr11_75300577	0.740891	0.76644
chr11_75300578	0.773547	0.773034
chr11_75300580	0.0346232	0.0362812
chr11_75300582	0.0638723	0.100446
chr11_75300584	0.457426	0.435449
chr11_75300593	0.370717	0.392796
chr11_75300610	0.0801187	0.0878735
chr11_75300613	0.0283582	0.0265957
chr11_75300618	0.542398	0.479646
chr11_75300622	0.0578387	0.0551471
chr11_75300623	0.347032	0.327172
chr11_75300630	0.263911	0.255102
chr11_75300631	0.304279	0.28937
chr11_75300638	0.00694444	0.00218341
chr11_75300643	0.0331754	0.0316832
chr11_75300972	0.00647249	0.0288809
chr11_75300977	0.11859	0.219178
chr11_75300985	0.0907216	0.125296
chr11_75300999	0.286778	0.275862
chr11_75301000	0.496552	0.497992
chr11_75301007	0.116519	0.148084
chr11_75301008	0.0864382	0.0827586
chr11_75301010	0.076259	0.0720268
chr11_75301015	0.876095	0.91172
chr11_75301019	0.207944	0.177353
chr11_75301022	0.0412844	0.0333778
chr11_75301024	0.0741163	0.072973
chr11_75301032	0.143016	0.105193
chr11_75301040	0.0818713	0.0773558
chr11_75301041	0.0667447	0.0841515
chr11_75576826	0.0601093	0.0450237
chr11_75705297	0.0986938	0.148148
chr11_76781837	0.00848256	0.00121359
chr11_77467460	0.043956	0.0670732
chr11_77534493	0.0251177	0.020284
chr11_77534495	0.0307467	0.015534
chr11_77534496	0.049062	0.0245747
chr11_77536043	0.0146341	0.0256959
chr11_77536054	0.210909	0.2
chr11_80362941	0.10609	0.1
chr11_85190005	0.0399485	0.0383838
chr11_87585613	0.0173913	0.0220588
chr11_94542013	0.366013	0.51497
chr11_94542024	0.152866	0.225989
chr11_94542033	0.335135	0.412429
chr11_95770496	0.0398551	0.00854701
chr11_97137186	0.040146	0.0915751
chr11_97328630	0.0243902	0.00584795
chr11_97328664	0.0457143	0.0584795
chr11_97843174	0.415179	0.406349
chr11_97843182	0.364919	0.343284
chr11_97843183	0.320833	0.270186
chr11_97843725	0.219873	0.20339
chr11_97843728	0.182004	0.189415
chr11_97845748	0.015015	0.00544465
chr11_98083286	0.130178	0.070922
chr11_98901330	0.12931	0.177215
chr12_100207186	0.243216	0.24641
chr12_101919872	0.12	0.25
chr12_109546744	0.164491	0.156006
chr12_109547644	0.226343	0.222382
chr12_109547961	0.427842	0.428039
chr12_109559014	0.284615	0.255713
chr12_109563691	0.137267	0.112188
chr12_109607879	0.00977995	0.00925926
chr12_109676432	0.372881	0.459016
chr12_109676457	0.352941	0.369748
chr12_109676467	0.118812	0.134454
chr12_109715651	0.443396	0.473118
chr12_109715751	0.121212	0.283582
chr12_109722775	0.785714	0.836364
chr12_109740562	0.20155	0.207921
chr12_111734069	0.0291262	0.0362319
chr12_111734070	0.117073	0.057554
chr12_112958239	0.503597	0.644628
chr12_112958242	0.816993	0.762963
chr12_16985065	0.00785855	0.00864553
chr12_25054650	0.646341	0.544643
chr12_3404167	0.160083	0.168285
chr12_3404168	0.311203	0.300699
chr12_3404248	0.789916	0.764133
chr12_3404266	0.215278	0.255159
chr12_3404616	0.104809	0.133127
chr12_3404637	0.251606	0.235984
chr12_3404647	0.743199	0.762338
chr12_3404648	0.553122	0.52611
chr12_3404660	0.0153994	0.0254545
chr12_3405173	0.0565657	0.120321
chr12_4107502	0.0618421	0.0573248
chr12_44601068	0.02	0.036961
chr12_46700334	0.557339	0.612179
chr12_4879399	0.00290276	0.00516351
chr12_4879400	0.00147493	0.00353982
chr12_54671755	0.285714	0.290323
chr12_54671771	0.0529801	0.0588235
chr12_66996445	0.05	0.205479
chr12_66996490	0.111111	0.416667
chr12_66996494	0.047619	0.0714286
chr12_66996500	0.186441	0.283582
chr12_67177387	0.145299	0.184397
chr12_67177402	0.078125	0.107383
chr12_67177429	0.384	0.344
chr12_69311210	0.0155738	0.0137131
chr12_70994601	0.134868	0.126168
chr12_70994620	0.0165016	0.0758294
chr12_70994629	0.773109	0.756863
chr12_70994636	0.135065	0.176471
chr12_70995171	0.208494	0.159204
chr12_70995180	0.585859	0.544944
chr12_70995210	0.283105	0.354497
chr12_70995211	0.0825688	0.0989011
chr12_70995214	0.135678	0.105882
chr12_80722751	0.169118	0.284211
chr12_80723704	0.144105	0.134021
chr12_80723705	0.158798	0.22
chr12_80723710	0.0423729	0.0728155
chr12_80723736	0.161458	0.221429
chr12_80723749	0.76494	0.864706
chr12_80723752	0.231939	0.262857
chr12_80723763	0.176	0.301676
chr12_80723769	0.17004	0.2
chr12_80723797	0.160112	0.197232
chr12_80723809	0.066482	0.0761589
chr12_81448631	0.1125	0.06
chr12_81448635	0.410256	0.264151
chr12_81717428	0.0510204	0.083871
chr12_84140716	0.10303	0.0915493
chr12_84140726	0.175824	0.119718
chr12_84143036	0.168285	0.130584
chr12_84375011	0.076555	0.0585106
chr12_86954642	0.0511182	0.0293255
chr12_86956800	0.0314136	0.0108401
chr12_86956807	0.0490956	0.032
chr12_8750269	0.0674157	0.0831858
chr12_8750270	0.0120321	0.025641
chr13_100699446	0.0327103	0.0429448
chr13_100701382	0.174089	0.266272
chr13_100701395	0.476562	0.486631
chr13_100701400	0.39313	0.42246
chr13_100701429	0.239865	0.242991
chr13_100702795	0.398438	0.492188
chr13_100702796	0.225296	0.266409
chr13_100702818	0.482625	0.585938
chr13_100702824	0.167286	0.200758
chr13_100702832	0.496324	0.572491
chr13_100702854	0.140244	0.222222
chr13_112505109	0.0448625	0.0398482
chr13_14051043	0.230425	0.211823
chr13_14052036	0.104592	0.12628
chr13_14052057	0.0311027	0.0276775
chr13_14052089	0.211382	0.228169
chr13_14053517	0.172996	0.180328
chr13_21389999	0.25	0.178862
chr13_21443023	0.279793	0.125
chr13_29023188	0.0833333	0.172414
chr13_29023189	0.100917	0.0444444
chr13_41639593	0.026178	0.0162338
chr13_43136182	0.107865	0.0924138
chr13_51429583	0.0535332	0.0437018
chr13_51430178	0.020202	0.0128205
chr13_56289463	0.0122164	0.0229084
chr13_64290180	0.276119	0.209677
chr13_64290351	0.0974576	0.0564972
chr13_64290358	0.129032	0.0497238
chr13_8851765	0.606061	0.581871
chr14_101634214	0.00641026	0.0227273
chr14_101634220	0.0140845	0.0404412
chr14_103346679	0.164286	0.236486
chr14_12411582	0.0612392	0.0582176
chr14_124330325	0.0350877	0.0338983
chr14_124349766	0.0384615	0.015625
chr14_124372597	0.0925926	0.142857
chr14_124401603	0.153846	0.177419
chr14_124401971	0.0983607	0.0128205
chr14_124412178	0.101695	0.047619
chr14_124455026	0.272727	0.414894
chr14_124455056	0.0327869	0.188119
chr14_124455070	0.253968	0.239583
chr14_124455090	0.2	0.188235
chr14_124463346	0.271429	0.320988
chr14_124463348	0.402985	0.605263
chr14_124486011	0.310811	0.545455
chr14_124486016	0.0617284	0.078125
chr14_124486020	0.325843	0.530303
chr14_124486021	0.142857	0.0869565
chr14_124486084	0.0212766	0.0224719
chr14_124486548	0.45283	0.609375
chr14_124486549	0.169811	0.375
chr14_124528806	0.0666667	0.031746
chr14_124528814	0.147727	0.150685
chr14_124608866	0.259259	0.197368
chr14_124608870	0.0363636	0.0506329
chr14_124608877	0.0819672	0.0549451
chr14_124608947	0.133333	0.0224719
chr14_124608979	0.122807	0.0229885
chr14_124609111	0.112676	0.0759494
chr14_124609196	0.019802	0.0543478
chr14_124616827	0.107692	0.0721649
chr14_124616843	0.347222	0.43
chr14_124616844	0.819444	0.919192
chr14_124618786	0.385714	0.280374
chr14_124620473	0.0410959	0.075
chr14_124620474	0.0135135	0.0119048
chr14_124620483	0.213333	0.193182
chr14_124620695	0.0535714	0.011236
chr14_124620762	0.264706	0.08
chr14_124620838	0.307692	0.253731
chr14_124620907	0.278689	0.116883
chr14_124677268	0.0704225	0.0342205
chr14_124677271	0.153488	0.132013
chr14_12822474	0.218236	0.218472
chr14_12822741	0.00578035	0.0108225
chr14_18281469	0.177419	0.142857
chr14_21796764	0.521173	0.530612
chr14_21796765	0.151815	0.112299
chr14_21797711	0.163539	0.179775
chr14_21797804	0.0911162	0.133333
chr14_21797806	0.0175055	0.00821918
chr14_24004020	0.0571429	0.0688406
chr14_30066113	0.0138889	0.146789
chr14_30066121	0.133333	0.201681
chr14_31700626	0.2	0.204852
chr14_31700629	0.100656	0.133144
chr14_31700648	0.0576271	0.0946502
chr14_38944532	0.28	0.223881
chr14_38965685	0.0617284	0.0886076
chr14_38965702	0.236842	0.294118
chr14_38965711	0.297619	0.328571
chr14_38965713	0.487805	0.352941
chr14_38965714	0.457831	0.328358
chr14_38965715	0.192771	0.279412
chr14_38965728	0.0512821	0.075
chr14_38965781	0.12069	0.0983607
chr14_38965782	0.206897	0.301587
chr14_38965783	0.344828	0.16129
chr14_38965784	0.193548	0.174603
chr14_38965794	0.0943396	0.0333333
chr14_39207674	0.517857	0.508772
chr14_39311929	0.378378	0.433333
chr14_39311935	0.465753	0.425926
chr14_39387853	0.193548	0.2
chr14_39396586	0.0925926	0.0869565
chr14_39397249	0.02	0.196078
chr14_39397251	0.02	0.117647
chr14_39405804	0.118644	0.121212
chr14_47319972	0.1	0.18254
chr14_47319973	0.382609	0.328244
chr14_47319978	0.0568182	0.121387
chr14_47319979	0.039548	0.060241
chr14_50872530	0.271394	0.404959
chr14_50873122	0.487985	0.524675
chr14_50876344	0.104704	0.104317
chr14_52161202	0.177066	0.198413
chr14_52161244	0.0520446	0.0695067
chr14_52293395	0.0612245	0.127226
chr14_52293420	0.111782	0.0983982
chr14_52293442	0.0198413	0.03003
chr14_52293815	0.0797941	0.0851064
chr14_52294135	0.05625	0.0919118
chr14_52294206	0.102041	0.106383
chr14_52294216	0.178248	0.197802
chr14_52294217	0.126543	0.101504
chr14_52294221	0.0429043	0.0233463
chr14_52295429	0.00534759	0.0222222
chr14_52295436	0.0658683	0.0909091
chr14_59235937	0.0516252	0.0547786
chr14_59641334	0.0256046	0.0169173
chr14_65197180	0.234694	0.245059
chr14_65197191	0.430678	0.478814
chr14_75719719	0.40411	0.294606
chr14_75719720	0.0659722	0.029661
chr14_75719724	0.00343643	0.00847458
chr14_76088233	0.0628415	0.0373444
chr14_76090165	0.0428571	0.0285714
chr14_7936041	0.16318	0.124294
chr14_7936048	0.56917	0.564516
chr14_7936053	0.651515	0.729412
chr14_7936059	0.246269	0.164706
chr14_7936060	0.914286	0.776471
chr14_7936064	0.0708661	0.0144928
chr14_7936090	0.0894309	0.0606061
chr14_7936098	0.619048	0.672131
chr14_7936140	0.280374	0.197183
chr14_7937095	0.164384	0.203704
chr14_93201661	0.18	0.2
chr14_93252037	0.0574713	0.127907
chr14_93271736	0.013245	0.0718954
chr14_93487485	0.0782609	0.130952
chr14_93487488	0.147287	0.154762
chr14_93487564	0.0797546	0.0909091
chr14_93487567	0.246914	0.0833333
chr14_93487584	0.0168067	0.0103093
chr14_93487585	0.0983607	0.0294118
chr14_93487586	0.106557	0.0980392
chr14_93487668	0.0727273	0.0521739
chr14_93510259	0.18	0.0655738
chr14_93526392	0.131868	0.12987
chr14_93526409	0.00925926	0.040404
chr14_93526427	0.0888889	0.0333333
chr14_93526430	0.0674157	0.0674157
chr14_93526498	0.0504202	0.0894309
chr14_93526500	0.0495868	0.0873016
chr14_93526514	0.00847458	0.0168067
chr14_93526515	0.025641	0.0258621
chr14_93566417	0.320896	0.320388
chr14_93566448	0.293233	0.242991
chr14_93581676	0.146067	0.0612245
chr14_93581754	0.105769	0.0648148
chr14_93585004	0.0111111	0.0597015
chr14_93585081	0.142857	0.0860215
chr14_93592782	0.0485437	0.0396825
chr14_93592837	0.193182	0.150943
chr14_93592850	0.11828	0.00943396
chr14_93593269	0.0886076	0.136364
chr14_93593316	0.3	0.280899
chr14_93593329	0.17757	0.201835
chr14_93593345	0.0882353	0.125
chr14_93593361	0.0763359	0.030303
chr14_93593365	0.0641026	0.0420168
chr14_93593367	0.276074	0.378151
chr14_93593368	0.097561	0.191667
chr14_93593370	0.05	0.114035
chr14_93593396	0.00699301	0.0442478
chr14_93593448	0.0628931	0.0291971
chr14_93596857	0.116438	0.215686
chr14_93596860	0.205674	0.223301
chr14_93596867	0.328244	0.439252
chr14_93596872	0.0806452	0.0792079
chr14_93596880	0.184	0.222222
chr14_93596978	0.144578	0.3
chr14_93612267	0.056	0.147287
chr14_93612281	0.144231	0.212389
chr14_93612364	0.153153	0.119403
chr14_93612404	0.0916667	0.150442
chr14_93612446	0.0547945	0.016129
chr14_93612465	0.215278	0.105691
chr14_93612477	0.030303	0.0357143
chr14_93612498	0.161017	0.0654206
chr14_93612507	0.280702	0.09375
chr14_93612508	0.0377358	0.0224719
chr14_93612560	0.306931	0.211765
chr14_93612580	0.0961538	0.0147059
chr14_93612595	0.234234	0.185185
chr14_93612602	0.205357	0.0595238
chr14_93612768	0.0291262	0.0352941
chr14_93615059	0.0550459	0.038961
chr14_93664099	0.0932203	0.174312
chr14_93664188	0.258065	0.209302
chr14_93664203	0.0127389	0.0176211
chr14_93664309	0.0776699	0.0833333
chr14_93664350	0.102564	0.137255
chr14_93664425	0.302469	0.333333
chr14_93691135	0.133858	0.211268
chr14_93703046	0.0531915	0.0327869
chr14_93703070	0.0506329	0.0181818
chr14_93704165	0.0917431	0.0661765
chr14_93710498	0.037037	0.0442478
chr14_93710532	0.0165289	0.00990099
chr14_93710537	0.027027	0.01
chr14_93710538	0.0357143	0.02
chr14_93710576	0.0307692	0.0925926
chr14_93715346	0.0785714	0.118644
chr14_93735507	0.0502793	0.0744681
chr14_93735508	0.226519	0.382514
chr14_93735517	0.0677966	0.0679612
chr14_93735525	0.143791	0.279503
chr14_93735530	0.0860927	0.0887574
chr14_93735554	0.0434783	0.112994
chr14_93738030	0.0188679	0.144737
chr14_93738074	0.00840336	0.0142857
chr14_93782075	0.0434783	0.00615385
chr14_93782137	0.42246	0.497561
chr14_93782156	0.247423	0.283422
chr14_93782188	0.0172414	0.0467836
chr14_93782207	0.13253	0.167702
chr14_93782274	0.137681	0.152318
chr14_93783608	0.111111	0.0546218
chr14_93783627	0.259868	0.229885
chr14_93783640	0.290541	0.226721
chr14_93783642	0.0460993	0.0245902
chr14_93783751	0.230366	0.14375
chr14_93783754	0.131579	0.0747126
chr14_93783758	0.0686695	0.0414201
chr14_93783769	0.122047	0.105769
chr14_93783771	0.0783582	0.0948276
chr14_93783777	0.184028	0.148305
chr14_93791190	0.444444	0.375
chr14_93791191	0.286585	0.273438
chr14_93801425	0.0172414	0.00684931
chr14_93841719	0.516014	0.538776
chr14_93866098	0.0505952	0.0505051
chr14_93866110	0.04	0.0532213
chr14_93876829	0.0202429	0.0380435
chr14_93876838	0.0166667	0.0606061
chr14_99035269	0.0639699	0.0577137
chr15_100217597	0.0245499	0.0326633
chr15_103196406	0.0227038	0.0327381
chr15_12809701	0.0118577	0.0176471
chr15_12809703	0.116667	0.216867
chr15_3280055	0.00707257	0.00156128
chr15_3280059	0.00150421	0.00151918
chr15_3280063	0.00908632	0.00798212
chr15_36784510	0.0266667	0.0985915
chr15_38491612	0.00612245	0.00357143
chr15_55254882	0.0436681	0.0365854
chr15_55255312	0.44375	0.367521
chr15_55255572	0.283582	0.272
chr15_55255640	0.330882	0.234375
chr15_55258189	0.0496454	0.0645161
chr15_55258190	0.104478	0.0752688
chr15_63931616	0.0155211	0.0205882
chr15_66215743	0.5	0.673077
chr15_76659979	0.0858086	0.081448
chr15_76660042	0.00465116	0.00546448
chr15_77095287	0.0188679	0.122807
chr15_77109373	0.209091	0.256757
chr15_77109383	0.4	0.39759
chr15_77109390	0.0252101	0.0779221
chr15_77109398	0.168421	0.131579
chr15_78681635	0.028436	0.0347826
chr15_8158212	0.322275	0.307087
chr15_81816439	0.0985075	0.0769231
chr15_81818232	0.201835	0.209877
chr15_81818264	0.132075	0.219512
chr15_81818266	0.020202	0.0843373
chr15_81818782	0.164474	0.137255
chr15_81819278	0.173267	0.154321
chr15_81819284	0.394872	0.279503
chr15_81819506	0.0511364	0.0352113
chr15_81819672	0.046875	0.0213904
chr15_84952482	0.10596	0.0944882
chr15_84952757	0.307018	0.247475
chr15_84952761	0.435185	0.338542
chr15_84952771	0.316384	0.186335
chr15_89299785	0.0149254	0.00445434
chr15_9199469	0.0194508	0.0117493
chr15_9199472	0.27765	0.266404
chr15_9199473	0.142032	0.0816864
chr15_9199483	0.041573	0.0343949
chr15_9199499	0.237307	0.236776
chr15_9200897	0.00566572	0.00842105
chr15_93489634	0.147679	0.174051
chr15_98833550	0.309417	0.264
chr15_98833719	0.0572391	0.0231788
chr15_98833866	0.0100402	0.0272277
chr15_99244654	0.00600601	0.00425532
chr15_99244655	0.220238	0.274678
chr16_13702581	0.409283	0.334783
chr16_13702636	0.0980392	0.0512821
chr16_13702637	0.235	0.235897
chr16_13814001	0.146026	0.189409
chr16_13814002	0.00897666	0.0305499
chr16_13814003	0.0549451	0.0542797
chr16_17484777	0.0137931	0.00257732
chr16_17503888	0.470588	0.314815
chr16_18407529	0.029304	0.0368421
chr16_18834927	0.0659472	0.0380518
chr16_18834928	0.308701	0.32622
chr16_18872125	0.012931	0.0327869
chr16_20123739	0.183775	0.110476
chr16_20123748	0.35348	0.309829
chr16_20124326	0.0913043	0.091716
chr16_20124383	0.00445104	0.00401606
chr16_20124386	0.00860832	0.011583
chr16_20402365	0.0123967	0.044335
chr16_20691245	0.238095	0.0847458
chr16_20691246	0.0294118	0.0350877
chr16_20691308	0.0327869	0.04
chr16_31960664	0.0470348	0.0709046
chr16_31960665	0.0100402	0.0121359
chr16_31960666	0.143725	0.155556
chr16_33010669	0.043956	0.0540541
chr16_33011794	0.30303	0.248408
chr16_33011841	0.0811808	0.083682
chr16_33885048	0.00967742	0.00904977
chr16_37884345	0.0169569	0.0191939
chr16_3863114	0.0807018	0.0243902
chr16_3863121	0.285714	0.351485
chr16_40306464	0.106383	0.0327869
chr16_40306686	0.0333333	0.0561798
chr16_40306691	0.057971	0.0344828
chr16_40306700	0.0375	0.021978
chr16_40363833	0.147059	0.111111
chr16_40367466	0.08	0.12963
chr16_40367866	0.0704225	0.148936
chr16_40413280	0.61194	0.566667
chr16_40413284	0.15	0.196078
chr16_41570073	0.119792	0.145729
chr16_41570082	0.126316	0.213592
chr16_41570083	0.15873	0.138756
chr16_41570096	0.0265957	0.0294118
chr16_41570099	0.0491803	0.080402
chr16_41572177	0.148438	0.0762712
chr16_41608744	0.1	0.105263
chr16_41638028	0.0666667	0.025641
chr16_41638114	0.00793651	0.0241935
chr16_41638126	0.0305344	0.00819672
chr16_41638275	0.0491803	0.00512821
chr16_41638296	0.0645161	0.0186047
chr16_41638329	0.0769231	0.015
chr16_4875295	0.0422833	0.0241287
chr16_67539208	0.0410959	0.037037
chr16_67539225	0.0555556	0.137255
chr16_67539331	0.113636	0.0666667
chr16_67539344	0.0666667	0.121739
chr16_67539397	0.168067	0.17
chr16_67539497	0.1	0.0421053
chr16_67539554	0.0945946	0.0555556
chr16_67539555	0.162162	0.0704225
chr16_67539561	0.0117647	0.0519481
chr16_67539562	0.235294	0.12
chr16_67539678	0.0194175	0.0235294
chr16_67539697	0.119266	0.0721649
chr16_67539698	0.130841	0.0707071
chr16_67546154	0.0153846	0.0649351
chr16_67546193	0.078125	0.0298507
chr16_67562457	0.1625	0.0833333
chr16_67562564	0.0923077	0.0747664
chr16_67585413	0.0447761	0.129032
chr16_67585417	0.0821918	0.0895522
chr16_67585737	0.0921053	0.0540541
chr16_72326201	0.115385	0.016129
chr16_72364892	0.25	0.311475
chr16_72364902	0.254902	0.245902
chr16_8846651	0.00906002	0.00992908
chr16_91655587	0.0457227	0.0337621
chr16_91655615	0.184149	0.196809
chr16_91655620	0.0526316	0.0996885
chr16_91656070	0.0790514	0.0866873
chr16_91656086	0.0749465	0.133766
chr16_91656089	0.437895	0.460052
chr16_91656106	0.0092081	0.0111857
chr16_91656133	0.183591	0.22012
chr16_91656226	0.0240964	0.0260116
chr16_91656241	0.0294118	0.0256065
chr16_91665024	0.0961538	0.0188679
chr16_91918259	0.0572289	0.0469799
chr16_91918260	0.13783	0.073955
chr16_91918261	0.0957746	0.0798722
chr16_91918277	0.16269	0.123786
chr16_94376011	0.156463	0.0264901
chr17_10237641	0.0336391	0.0274914
chr17_13016813	0.0988713	0.0962963
chr17_13016926	0.0588235	0.059952
chr17_13016930	0.16007	0.155825
chr17_13017007	0.115798	0.135254
chr17_13017012	0.0198903	0.0218055
chr17_13017037	0.0198653	0.0260716
chr17_13019564	0.0690789	0.101382
chr17_13019972	0.100946	0.126685
chr17_13019973	0.0975866	0.110204
chr17_13020003	0.0335145	0.027533
chr17_13020004	0.101164	0.0975348
chr17_13020009	0.0245399	0.0262881
chr17_13020010	0.14223	0.146624
chr17_13020011	0.0702703	0.058114
chr17_13020016	0.0296465	0.0265957
chr17_13020019	0.0175439	0.0286104
chr17_13022503	0.0150376	0.0206186
chr17_15475865	0.193424	0.201856
chr17_17459115	0.0558376	0.0764331
chr17_17521876	0.131313	0.131148
chr17_21993078	0.0097561	0.021164
chr17_23764424	0.0549451	0.107143
chr17_23769269	0.296296	0.266667
chr17_23769274	0.236842	0.135417
chr17_23769310	0.0487805	0.136364
chr17_23769877	0.138211	0.103448
chr17_23769878	0.262295	0.209302
chr17_23770238	0.0243711	0.0217786
chr17_23770284	0.0675597	0.0475857
chr17_23770319	0.0081103	0.014629
chr17_24176124	0.270588	0.269231
chr17_24176125	0.135294	0.0828025
chr17_24176191	0.108434	0.139241
chr17_24176442	0.258929	0.285714
chr17_24176444	0.04329	0.0251572
chr17_24176454	0.365079	0.44086
chr17_24176471	0.130282	0.125714
chr17_24176483	0.138577	0.160714
chr17_24176488	0.470588	0.554217
chr17_24176489	0.365759	0.505952
chr17_24177814	0.130435	0.206704
chr17_24177820	0.0509554	0.0598802
chr17_24177822	0.175182	0.057554
chr17_24177988	0.0271318	0.0342857
chr17_24178626	0.0805085	0.0865922
chr17_24178651	0.0371429	0.044898
chr17_24179444	0.0448878	0.0583942
chr17_24179458	0.0428954	0.0505837
chr17_24179477	0.0179487	0.0706714
chr17_24552842	0.458333	0.325
chr17_24553777	0.12963	0.257576
chr17_24553781	0.0576923	0.15625
chr17_24554797	0.0759494	0.0128205
chr17_24562731	0.141176	0.0769231
chr17_24562735	0.214286	0.25641
chr17_24562751	0.313725	0.388889
chr17_26283571	0.160839	0.161572
chr17_26283762	0.0403727	0.0896226
chr17_27502795	0.25	0.299578
chr17_30219242	0.011236	0.0176991
chr17_32304589	0.179389	0.23166
chr17_32304590	0.107407	0.1341
chr17_32304591	0.238636	0.318008
chr17_32818791	0.0512821	0.0124224
chr17_32818792	0.178808	0.06875
chr17_32818827	0.0337079	0.0939227
chr17_32818830	0.122699	0.21875
chr17_32818834	0.0411765	0.0555556
chr17_32819186	0.287582	0.239437
chr17_32819210	0.0745342	0.0992908
chr17_32819218	0.172414	0.149068
chr17_32819224	0.01	0.00571429
chr17_32819233	0.117117	0.0913706
chr17_32819247	0.0752212	0.0824742
chr17_33688693	0.392857	0.411392
chr17_33688714	0.233918	0.24911
chr17_33691240	0.194853	0.205761
chr17_33928532	0.0313589	0.040201
chr17_33928554	0.114094	0.0639269
chr17_33928556	0.00653595	0.0135747
chr17_33928557	0.471947	0.53211
chr17_33928558	0.0586319	0.0271493
chr17_33928692	0.0101695	0.0487805
chr17_33928698	0.0411392	0.012766
chr17_33928729	0.0487805	0.0534759
chr17_33928733	0.0681818	0.0712329
chr17_35124415	0.0801527	0.0368421
chr17_35997619	0.079602	0.0915493
chr17_35999913	0.51269	0.32
chr17_36000021	0.178571	0.21118
chr17_36000036	0.492958	0.609756
chr17_36000051	0.145907	0.166667
chr17_36000359	0.225434	0.205357
chr17_36000362	0.557471	0.536364
chr17_36000363	0.178571	0.189189
chr17_36000373	0.149701	0.224
chr17_36005763	0.00333333	0.0147059
chr17_36006475	0.161074	0.116071
chr17_36006476	0.12628	0.122642
chr17_37076730	0.373239	0.338235
chr17_37076739	0.766423	0.865672
chr17_37076753	0.2	0.111111
chr17_37076758	0.375	0.394366
chr17_37076764	0.186207	0.134328
chr17_37076769	0.123288	0.130435
chr17_37076778	0.184713	0.191781
chr17_37076779	0.149351	0.179104
chr17_39845853	0.22357	0.244931
chr17_45662949	0.728546	0.762168
chr17_46774930	0.338462	0.292683
chr17_46774937	0.0714286	0.135802
chr17_46775081	0.0625	0.0865385
chr17_63052530	0.668539	0.749206
chr17_63052610	0.190476	0.163636
chr17_63052618	0.99061	0.904494
chr17_63052619	0.0765766	0.0494505
chr17_63052626	0.684874	0.6
chr17_63052628	0.820513	0.761628
chr17_63052718	0.0498221	0.0896226
chr17_63052719	0.0639098	0.0485437
chr17_63052736	0.4	0.338624
chr17_63052740	0.46875	0.505495
chr17_63052741	0.563492	0.604396
chr17_63052742	0.780876	0.708108
chr17_63052745	0.350394	0.322222
chr17_63052785	0.597315	0.554545
chr17_63052797	0.283237	0.379032
chr17_63052801	0.174194	0.146552
chr17_63054095	0.0493827	0.0365854
chr17_63054096	0.101626	0.140244
chr17_63054104	0.0540541	0.0641711
chr17_63054131	0.528205	0.442424
chr17_63054153	0.280193	0.272727
chr17_63054184	0.220657	0.276596
chr17_63054198	0.199029	0.159091
chr17_63054211	0.0811966	0.06
chr17_63054352	0.129944	0.100719
chr17_63054358	0.323529	0.255172
chr17_63054359	0.517647	0.680556
chr17_63054361	0.157895	0.0839161
chr17_63054371	0.0523256	0.0875912
chr17_6451063	0.644444	0.585714
chr17_6451064	0.0752212	0.0566038
chr17_6451066	0.376106	0.327014
chr17_6451120	0.0343137	0.0628571
chr17_8290667	0.0940171	0.132743
chr17_83822644	0.13602	0.139073
chr17_90621172	0.0657895	0.0932203
chr17_90901605	0.0821918	0.0833333
chr17_90906894	0.0582524	0.0263158
chr17_90906999	0.0144928	0.0188679
chr17_90907002	0.0441176	0.0188679
chr17_90916663	0.0168067	0.010101
chr17_90916685	0.0847458	0.09
chr17_90916703	0.0666667	0.0961538
chr17_90923614	0.113636	0.0625
chr17_90923930	0.0625	0.0769231
chr17_90928411	0.0361446	0.0535714
chr17_90928453	0.166667	0.190476
chr17_90931187	0.244094	0.0860215
chr17_90931205	0.335714	0.25
chr17_90948870	0.175	0.101449
chr17_90969538	0.0376712	0.0144231
chr17_94815945	0.385366	0.411215
chr17_94815946	0.187192	0.212963
chr18_10813843	0.239382	0.251599
chr18_23960378	0.0762332	0.0536913
chr18_23960379	0.111111	0.0662252
chr18_23960384	0.0912863	0.054878
chr18_23960405	0.110204	0.0824176
chr18_23960423	0.0277778	0.0457143
chr18_23960436	0.0268199	0.0210526
chr18_23960552	0.0234742	0.00598802
chr18_23960602	0.00320513	0.0106383
chr18_23960623	0.0444444	0.0892019
chr18_23960628	0.0335196	0.045045
chr18_23960636	0.0842697	0.108787
chr18_23960791	0.0228137	0.0552486
chr18_23960804	0.0306513	0.0280899
chr18_23960903	0.0413534	0.0483871
chr18_25022629	0.269481	0.239617
chr18_32102555	0.121495	0.115789
chr18_32102615	0.0552147	0.062069
chr18_32102625	0.0467836	0.0472973
chr18_32428081	0.127273	0.114428
chr18_33188488	0.225734	0.279743
chr18_33188552	0.0886427	0.0327869
chr18_33188560	0.238482	0.178988
chr18_35602541	0.375	0.410256
chr18_35602542	0.383333	0.435897
chr18_35602545	0.421488	0.475
chr18_35602551	0.179688	0.12766
chr18_35602564	0.306748	0.315315
chr18_35603186	0.115385	0.00900901
chr18_35606132	0.0952381	0.106742
chr18_35606154	0.111111	0.135593
chr18_35606160	0.393617	0.460227
chr18_35606211	0.0147059	0.0327869
chr18_35607358	0.0679612	0.0591716
chr18_35607397	0.100478	0.182857
chr18_35607412	0.0288462	0.0473373
chr18_35608292	0.0359281	0.0916667
chr18_35608298	0.0242424	0.0973451
chr18_35608752	0.0331492	0.0277778
chr18_35608760	0.0239521	0.0487805
chr18_35672425	0.0159915	0.00883838
chr18_35672492	0.0137195	0.0260337
chr18_35672801	0.0918803	0.0416667
chr18_35672802	0.0492505	0.0294985
chr18_35672897	0.0246711	0.00917431
chr18_35672899	0.0533118	0.0572082
chr18_35672959	0.0310559	0.0286533
chr18_35674271	0.0717822	0.0617284
chr18_35674343	0.112933	0.109756
chr18_35674353	0.0733945	0.0933333
chr18_35674360	0.204082	0.176211
chr18_35674366	0.0146252	0.010661
chr18_35674437	0.078125	0.0363636
chr18_35674533	0.197561	0.185083
chr18_35674550	0.0131926	0.03003
chr18_38298322	0.0559441	0.047619
chr18_40218746	0.0147256	0.00328947
chr18_44424703	0.0168539	0.00468384
chr18_44888318	0.227273	0.213483
chr18_61588396	0.028103	0.0159011
chr18_75433969	0.0334646	0.023913
chr18_76973953	0.436073	0.475362
chr18_76973956	0.532407	0.569733
chr18_76973962	0.707207	0.66185
chr18_76973980	0.258537	0.215873
chr18_76973991	0.329238	0.357595
chr18_76974854	0.762611	0.748
chr18_76974907	0.0535714	0.0853994
chr18_76974911	0.0727612	0.097035
chr18_76974920	0.731203	0.800512
chr18_76974921	0.780443	0.870229
chr18_76974936	0.207207	0.230769
chr18_76974941	0.0589354	0.0485437
chr18_76974942	0.766917	0.866505
chr18_76974945	0.0867052	0.121287
chr18_76974946	0.485493	0.452261
chr18_76974951	0.38755	0.347826
chr18_76974952	0.468432	0.542199
chr18_76974954	0.316306	0.324324
chr18_76974955	0.30754	0.29064
chr18_76974959	0.181263	0.236776
chr18_77661133	0.174699	0.248485
chr19_10245688	0.117914	0.146789
chr19_10245696	0.705618	0.68254
chr19_10245733	0.0956938	0.124031
chr19_10245809	0.0190736	0.0229008
chr19_28913219	0.0948396	0.100176
chr19_29018560	0.108456	0.0818363
chr19_29018564	0.185874	0.172764
chr19_29019787	0.0255102	0.0228758
chr19_29019792	0.122349	0.117949
chr19_29019799	0.0944351	0.0810811
chr19_29019803	0.160267	0.175
chr19_29019945	0.05	0.0386598
chr19_29020496	0.0280702	0.0442804
chr19_29020529	0.0319149	0.0699588
chr19_3866385	0.348485	0.361538
chr19_3867362	0.340206	0.294737
chr19_3867363	0.226804	0.0531915
chr19_45005230	0.237037	0.214876
chr19_45005273	0.033557	0.138686
chr19_45005288	0.13369	0.162791
chr19_4760994	0.204545	0.171875
chr19_4761002	0.102273	0.0923077
chr19_4761007	0.06	0.138462
chr19_4761017	0.0786517	0.102564
chr19_4761105	0.182692	0.154545
chr19_4763089	0.242857	0.345679
chr19_4763166	0.0149254	0.0972222
chr19_4763199	0.0744681	0.125
chr19_4887687	0.0621762	0.0655738
chr19_4887688	0.128205	0.0634921
chr19_7455161	0.224138	0.215054
chr19_7455162	0.213675	0.191489
chr19_7480504	0.333333	0.294737
chr19_7538178	0.0160858	0.030303
chr19_8810307	0.0746269	0.0621469
chr19_8925716	0.00324149	0.0199637
chr1_128190078	0.24	0.134831
chr1_131931516	0.0302648	0.0495137
chr1_132025641	0.015625	0.0202429
chr1_132025701	0.197861	0.220779
chr1_132025706	0.0685279	0.0573248
chr1_132025715	0.0225734	0.0201729
chr1_132025722	0.0221239	0.0221607
chr1_132025734	0.0656455	0.0433526
chr1_133137544	0.0526316	0.055409
chr1_133137561	0.0230947	0.0192308
chr1_133137570	0.0113895	0.0110193
chr1_133137983	0.0466926	0.0570866
chr1_133138010	0.220109	0.274059
chr1_133138018	0.0244845	0.0289575
chr1_13625010	0.210744	0.322222
chr1_13625013	0.136929	0.117978
chr1_13625015	0.44958	0.497268
chr1_13625036	0.359813	0.348571
chr1_138486875	0.00321543	0.00202429
chr1_143747312	0.0858086	0.0413223
chr1_143755383	0.347932	0.346705
chr1_143755756	0.0415335	0.00546448
chr1_143755761	0.084399	0.0825688
chr1_143755824	0.00323625	0.00512821
chr1_153116762	0.030273	0.0115221
chr1_153116765	0.0360448	0.0310945
chr1_153116766	0.0206084	0.0155666
chr1_156427536	0.12749	0.161137
chr1_156427550	0.113333	0.0858896
chr1_156427612	0.817647	0.820312
chr1_156428031	0.46	0.455056
chr1_156429209	0.0382166	0.0452489
chr1_156429227	0.0702875	0.125
chr1_156429238	0.0429043	0.0756303
chr1_156680065	0.0368794	0.040404
chr1_162598198	0.214744	0.149635
chr1_162598204	0.0626866	0.0369128
chr1_165867232	0.045045	0.011236
chr1_172092348	0.0658186	0.049169
chr1_180085120	0.254545	0.0784314
chr1_180424210	0.0394737	0.0582902
chr1_180424263	0.0146843	0.0282575
chr1_181096455	0.358974	0.48913
chr1_185357196	0.0207756	0.0220884
chr1_188971923	0.042885	0.0541126
chr1_25773070	0.488889	0.385827
chr1_25773084	0.176471	0.207692
chr1_37442392	0.045045	0.0231214
chr1_37442393	0.0714286	0.0177515
chr1_37442398	0.0327103	0.0333333
chr1_37443158	0.0250896	0.0240964
chr1_58415960	0.0129032	0.00769231
chr1_59874208	0.360638	0.387821
chr1_60478589	0.0843558	0.0712695
chr1_60478590	0.186728	0.155902
chr1_66672714	0.793527	0.7867
chr1_66673096	0.0327869	0.183333
chr1_75252513	0.026936	0.0153664
chr1_79704080	0.114286	0.108808
chr1_86347725	0.0458333	0.0466321
chr1_86347736	0.200837	0.238579
chr1_86347737	0.2375	0.278607
chr1_86347801	0.0904255	0.00662252
chr1_86347802	0.215569	0.145985
chr1_86347926	0.023753	0.0380952
chr1_86347927	0.0210773	0.0125392
chr1_86347967	0.179551	0.173333
chr1_86350049	0.0575693	0.0547264
chr1_86350051	0.0859539	0.0800971
chr1_86350105	0.164671	0.2125
chr1_86350115	0.100543	0.117647
chr1_88264071	0.0927318	0.124352
chr1_88272091	0.12	0.136986
chr1_88272158	0.141667	0.118421
chr1_93366795	0.0340909	0.0615385
chr1_93509088	0.00647249	0.00811359
chr1_9722558	0.111675	0.161538
chr2_104667596	0.0698413	0.069869
chr2_104667598	0.326797	0.195455
chr2_104667603	0.377551	0.251232
chr2_104669090	0.0699588	0.0581395
chr2_104669937	0.0973451	0.111413
chr2_104670067	0.017316	0.0352423
chr2_104680727	0.136654	0.12782
chr2_104680752	0.198126	0.222973
chr2_104680756	0.299866	0.334983
chr2_104680772	0.301515	0.353635
chr2_104680778	0.118087	0.130435
chr2_104681085	0.287926	0.323529
chr2_106963428	0.0432692	0.045045
chr2_118869918	0.411215	0.445783
chr2_118869919	0.228571	0.162791
chr2_118869941	0.697248	0.75
chr2_118869942	0.476636	0.541176
chr2_120620269	0.05	0.0813953
chr2_120620614	0.0501792	0.0785124
chr2_120621213	0.011976	0.0189873
chr2_120733756	0.0476788	0.0277372
chr2_120733777	0.764982	0.778552
chr2_120733805	0.394967	0.40884
chr2_120733810	0.24359	0.281292
chr2_120733821	0.508519	0.507826
chr2_120733822	0.0407609	0.0305344
chr2_120733835	0.202744	0.185031
chr2_120736265	0.0631263	0.0621194
chr2_120736940	0.0121457	0.0110988
chr2_120736942	0.0592105	0.0492721
chr2_120736952	0.757391	0.712974
chr2_120736963	0.197674	0.163551
chr2_120736975	0.732039	0.687898
chr2_120736976	0.564206	0.549538
chr2_120736993	0.0353698	0.0473251
chr2_120736996	0.106341	0.130939
chr2_120737001	0.428296	0.476082
chr2_120737007	0.00780488	0.00559284
chr2_120737009	0.022541	0.0127907
chr2_121493230	0.013245	0.0219298
chr2_121493247	0.00331126	0.0125523
chr2_121493253	0.0162338	0.0209205
chr2_121753392	0.031746	0.0394737
chr2_130714204	0.0666667	0.0375
chr2_130714284	0.0285714	0.0517241
chr2_130715391	0.137615	0.133333
chr2_131026517	0.0713287	0.0578512
chr2_132309633	0.0503546	0.0458081
chr2_132309634	0.00285919	0.00611354
chr2_132309645	0.00105263	0.00417827
chr2_132309656	0.280957	0.33526
chr2_132309669	0.236952	0.258721
chr2_132309848	0.00445931	0.00750751
chr2_132309855	0.0106157	0.0157143
chr2_132309863	0.00912507	0.020582
chr2_132309873	0.0291971	0.0371389
chr2_132309876	0.0143223	0.00472335
chr2_132309880	0.829268	0.815508
chr2_132309883	0.0112763	0.0118302
chr2_132309884	0.143011	0.140648
chr2_132310837	0.00188088	0.00917431
chr2_132529138	0.0168776	0.0219512
chr2_14147987	0.168889	0.226891
chr2_14147991	0.0742358	0.105691
chr2_14148013	0.0246914	0.023622
chr2_14148049	0.186667	0.233871
chr2_144540438	0.0787879	0.0970149
chr2_144540439	0.0121212	0.0151515
chr2_150832880	0.00719055	0.00503778
chr2_151612850	0.0649351	0.114286
chr2_151624335	0.0326087	0.0526316
chr2_151624344	0.135802	0.213333
chr2_151626884	0.0583333	0.0697674
chr2_151626905	0.0449438	0.0909091
chr2_151626917	0.0606061	0.0963855
chr2_151626929	0.136842	0.134021
chr2_152781171	0.00148368	0.0187793
chr2_154537442	0.108014	0.107143
chr2_154537909	0.140805	0.143333
chr2_154537930	0.362637	0.407166
chr2_157013791	0.0307692	0.0109489
chr2_157013841	0.0679612	0.0382979
chr2_157014300	0.0526316	0.02
chr2_157558110	0.126626	0.0940541
chr2_157558140	0.2176	0.189331
chr2_157558149	0.322889	0.297143
chr2_157558160	0.025	0.0225806
chr2_158377484	0.0540541	0.0735294
chr2_158377502	0.132231	0.251908
chr2_158377506	0.366667	0.592308
chr2_158377513	0.258427	0.385135
chr2_158377518	0.0729167	0.183673
chr2_158377531	0.213115	0.113333
chr2_158377573	0.0680851	0.0522388
chr2_158378918	0.477387	0.34
chr2_158378924	0.185567	0.19863
chr2_158378978	0.265306	0.325301
chr2_158378985	0.461957	0.558442
chr2_158378986	0.379679	0.468354
chr2_158378997	0.168605	0.207792
chr2_158380424	0.401961	0.215686
chr2_158383542	0.0366379	0.0429607
chr2_158383545	0.0750925	0.0902637
chr2_158383552	0.0599201	0.0674925
chr2_158383584	0.0514895	0.0484218
chr2_158383591	0.0242364	0.0259488
chr2_158383596	0.0657171	0.0927047
chr2_158383616	0.069236	0.0798766
chr2_158383625	0.232959	0.204632
chr2_158383658	0.0570763	0.0536443
chr2_158383951	0.236128	0.231594
chr2_158383957	0.0762907	0.0760827
chr2_158383976	0.122302	0.131478
chr2_158384056	0.0331741	0.0336836
chr2_158384179	0.0156024	0.0166334
chr2_158384953	0.932679	0.929444
chr2_158496385	0.0390335	0.0116279
chr2_158765532	0.00470588	0.00819672
chr2_160766154	0.0185185	0.0277778
chr2_164425891	0.0534759	0.0252101
chr2_165843626	0.308943	0.5
chr2_167034845	0.0117647	0.00492611
chr2_168202436	0.0574713	0.04
chr2_173227774	0.0106383	0.0204082
chr2_173227778	0.00636943	0.0104712
chr2_174327938	0.0383531	0.0475515
chr2_181552127	0.00803213	0.00929235
chr2_181553743	0.1	0.114458
chr2_181868610	0.045	0.0502959
chr2_181868652	0.034296	0.0386598
chr2_181868673	0.0660377	0.0491453
chr2_181868697	0.17561	0.151376
chr2_24968907	0.0220588	0.015873
chr2_26396022	0.0425532	0.0699774
chr2_26396028	0.0338983	0.0334821
chr2_26396539	0.00936768	0.0202247
chr2_29776786	0.115226	0.146154
chr2_29971208	0.416667	0.267176
chr2_29986632	0.0212766	0.1
chr2_29986634	0.148936	0.113924
chr2_29986640	0.0344828	0.115385
chr2_30961157	0.0342679	0.018797
chr2_30971484	0.117021	0.0909091
chr2_31026924	0.00818414	0.0186136
chr2_31030364	0.0419476	0.0444225
chr2_31030369	0.0319635	0.0219342
chr2_31030370	0.00299401	0.00986193
chr2_31030384	0.0765172	0.0742515
chr2_31030932	0.0491551	0.0689655
chr2_31030942	0.0159744	0.0197802
chr2_31030943	0.11557	0.154506
chr2_31030959	0.00680272	0.0169972
chr2_31031049	0.00733945	0.0117371
chr2_31031060	0.0103734	0.0390244
chr2_31032736	0.0163934	0.00259067
chr2_31049033	0.065445	0.0267857
chr2_31050965	0.00884956	0.0325203
chr2_31051009	0.0409357	0.0201342
chr2_31051015	0.0628571	0.107383
chr2_32306750	0.32872	0.371747
chr2_32309427	0.192258	0.170776
chr2_32331352	0.046875	0.047619
chr2_32331983	0.125	0.184615
chr2_32787751	0.0521739	0.0464135
chr2_32791786	0.35	0.3125
chr2_32791796	0.357143	0.396104
chr2_32791800	0.244898	0.202703
chr2_32791808	0.690476	0.626866
chr2_32791818	0.075	0.0846154
chr2_32792678	0.17	0.193277
chr2_32792679	0.205882	0.31405
chr2_32792683	0.141414	0.118644
chr2_32792689	0.383333	0.446281
chr2_32792699	0.162602	0.0683761
chr2_37571425	0.0262295	0.0316742
chr2_37573939	0.0565276	0.025641
chr2_37573942	0.0711409	0.0683012
chr2_37701400	0.212121	0.150943
chr2_42547002	0.102941	0.108434
chr2_42547010	0.126761	0.139241
chr2_42547016	0.0645161	0.136364
chr2_42613589	0.0529801	0.0645161
chr2_42613692	0.0882353	0.0789474
chr2_42624703	0.0517241	0.00925926
chr2_42624743	0.0747664	0.0283019
chr2_42632984	0.22	0.15
chr2_42633052	0.047619	0.0344828
chr2_5021195	0.0200803	0.04
chr2_5021202	0.0311111	0.0305677
chr2_6541614	0.0107527	0.0392157
chr2_6544756	0.136752	0.125654
chr2_71222553	0.157407	0.192771
chr2_82068248	0.171875	0.196078
chr2_82068251	0.109091	0.0943396
chr2_82068406	0.54	0.333333
chr2_91015870	0.0632911	0.035461
chr2_91213117	0.0503145	0.0720721
chr2_91213286	0.0381356	0.0480769
chr2_91213288	0.0252101	0.0544554
chr2_91213474	0.00872093	0.00877193
chr2_91214046	0.0203704	0.028436
chr2_91214076	0.0165289	0.0111732
chr3_103066084	0.0285714	0.00392157
chr3_103066090	0.152207	0.120594
chr3_116744082	0.0306452	0.03
chr3_116744084	0.363057	0.404878
chr3_116744096	0.168239	0.285714
chr3_116744097	0.437803	0.522613
chr3_116744146	0.172949	0.219219
chr3_116744163	0.29052	0.318996
chr3_116744583	0.0692124	0.0899281
chr3_116744584	0.0116009	0.0215054
chr3_116744595	0.00714286	0.0181818
chr3_116744664	0.26087	0.234043
chr3_116744668	0.0878187	0.0851064
chr3_116744674	0.0165094	0.028754
chr3_116744688	0.0533643	0.10951
chr3_116744693	0.185273	0.259146
chr3_116744694	0.163934	0.252941
chr3_116744704	0.350797	0.458689
chr3_127026542	0.107843	0.16
chr3_135406848	0.0491803	0.0288462
chr3_135406870	0.187097	0.21256
chr3_156565893	0.141509	0.091954
chr3_22214301	0.016632	0.0242588
chr3_25756152	0.813559	0.826087
chr3_25756162	0.117647	0.0886076
chr3_25756174	0.0147059	0.0465116
chr3_25756177	0.471429	0.127907
chr3_32336519	0.144231	0.104478
chr3_32555945	0.123153	0.188679
chr3_32555954	0.392857	0.44375
chr3_32556541	0.111111	0.0377358
chr3_32556566	0.184397	0.134021
chr3_32561463	0.0460526	0.0337838
chr3_32561471	0.297101	0.312183
chr3_32561478	0.0316847	0.064833
chr3_32561482	0.136933	0.148915
chr3_32561485	0.210317	0.170489
chr3_32561490	0.0227101	0.00946074
chr3_32561491	0.0334821	0.0295476
chr3_32561513	0.0122349	0.0116697
chr3_40793189	0.256925	0.275229
chr3_40793190	0.0514469	0.0644038
chr3_40793194	0.451495	0.45614
chr3_40793195	0.122608	0.151764
chr3_40793200	0.134604	0.132029
chr3_40793207	0.117197	0.114173
chr3_40794232	0.0591852	0.0416254
chr3_40794262	0.242986	0.24757
chr3_54799475	0.111111	0.0666667
chr3_58590695	0.0338256	0.0231729
chr3_58590700	0.118982	0.124644
chr3_58590809	0.0342886	0.0343348
chr3_58590817	0.0317906	0.0327225
chr3_58590823	0.0305021	0.030401
chr3_80692247	0.0425532	0.0306748
chr3_80692286	0.849765	0.877252
chr3_80706543	0.0576923	0.123894
chr3_80706908	0.349618	0.358643
chr3_80706912	0.993517	0.98
chr3_84977651	0.0362573	0.0192
chr3_88223454	0.0555556	0.0505618
chr3_88805047	0.131148	0.046875
chr3_88805402	0.176	0.182292
chr3_88805403	0.176707	0.158974
chr3_88805432	0.294444	0.23125
chr3_88818033	0.386207	0.525862
chr3_88818047	0.194444	0.160584
chr3_88818065	0.169725	0.154321
chr3_88818111	0.191964	0.191489
chr3_90489205	0.0148478	0.015984
chr3_94448551	0.00626305	0.0164706
chr3_94448591	0.00547445	0.0182186
chr3_96157983	0.0374833	0.0111643
chr3_96220489	0.00877193	0.00363636
chr3_96625806	0.210744	0.0687831
chr3_96632467	0.00560224	0.00471698
chr3_96632713	0.198614	0.251381
chr4_102264782	0.0283019	0.0108696
chr4_102292907	0.0789474	0.0752688
chr4_102292938	0.0707071	0.0689655
chr4_103164712	0.224684	0.203846
chr4_103164739	0.0750751	0.0830189
chr4_103165402	0.15	0.103704
chr4_103165420	0.0816327	0.0614035
chr4_108230620	0.240812	0.23676
chr4_108230862	0.0700064	0.0994152
chr4_108230876	0.0230769	0.0133333
chr4_108230936	0.109063	0.126761
chr4_108232060	0.0926471	0.0716724
chr4_108232180	0.104697	0.105611
chr4_108232599	0.00553097	0.0120482
chr4_108232673	0.103299	0.0756881
chr4_108233293	0.141369	0.218543
chr4_108233323	0.0816641	0.0850622
chr4_108234791	0.139463	0.121127
chr4_115813439	0.233444	0.189003
chr4_118626126	0.5625	0.510949
chr4_118626141	0.211864	0.196721
chr4_118626143	0.358974	0.393443
chr4_118626808	0.799043	0.644295
chr4_118626823	0.329341	0.3125
chr4_118626875	0.420455	0.366412
chr4_122859880	0.015553	0.0111301
chr4_124896243	0.227848	0.271186
chr4_128752175	0.0229008	0.0434783
chr4_129309891	0.0234375	0.0257732
chr4_129309920	0.034965	0.0223881
chr4_129309984	0.0569106	0.0689655
chr4_129309986	0.0106383	0.0250784
chr4_129309987	0.00531915	0.00925926
chr4_129309997	0.0997442	0.161194
chr4_129310001	0.041769	0.032641
chr4_131952655	0.408696	0.478697
chr4_135413567	0.0446429	0.0366972
chr4_135415408	0.0204082	0.0242718
chr4_138260030	0.308824	0.27957
chr4_138260043	0.493197	0.527638
chr4_138260050	0.0588235	0.150235
chr4_138260077	0.231317	0.217593
chr4_138260088	0.0460993	0.0465116
chr4_138260099	0.15859	0.123596
chr4_138260127	0.268817	0.456954
chr4_138260130	0.142045	0.160584
chr4_140950467	0.0113895	0.00721154
chr4_141760701	0.246753	0.212121
chr4_141760706	0.0961538	0.0314961
chr4_141761422	0.04329	0.030303
chr4_14957833	0.0334728	0.0661157
chr4_151047618	0.00222469	0.00409836
chr4_152332979	0.00443459	0.00707547
chr4_152332980	0.013363	0.00472813
chr4_155621026	0.110787	0.180124
chr4_155621048	0.0146699	0.0264317
chr4_155621087	0.0363248	0.0378007
chr4_155621108	0.14664	0.0734824
chr4_155621110	0.0246914	0.0641026
chr4_155621139	0.0160183	0.0290323
chr4_155621141	0.0191388	0.0309278
chr4_155621487	0.0519481	0.0307692
chr4_155621490	0.120755	0.118182
chr4_155621513	0.027451	0.0177778
chr4_155621525	0.0948276	0.0518135
chr4_155621897	0.185286	0.131579
chr4_155621903	0.472585	0.41453
chr4_155621904	0.250667	0.288793
chr4_155621909	0.129213	0.0976744
chr4_155621912	0.0276243	0.0283019
chr4_155621916	0.431884	0.290476
chr4_155621944	0.130719	0.061674
chr4_155621965	0.0447368	0.0561404
chr4_155621968	0.130312	0.104089
chr4_155622317	0.0818414	0.103448
chr4_155622322	0.043257	0.0540541
chr4_155622339	0.046875	0.0787172
chr4_155622342	0.0693642	0.0682493
chr4_155622371	0.4	0.348259
chr4_155622377	0.0777202	0.113445
chr4_155622499	0.0292208	0.0150376
chr4_155622500	0.00636943	0.0152091
chr4_155716520	0.132948	0.192982
chr4_156010666	0.679852	0.664625
chr4_21758028	0.0689655	0.0416667
chr4_21834817	0.0565111	0.0540541
chr4_21836550	0.2	0.317949
chr4_21836576	0.117647	0.19469
chr4_21836592	0.126685	0.171875
chr4_21836632	0.0220994	0.0601504
chr4_32022582	0.324786	0.384211
chr4_33019412	0.0192024	0.0208333
chr4_33019416	0.00149254	0.0268714
chr4_33019420	0.3	0.380309
chr4_33020417	0.611268	0.54955
chr4_33020439	0.019802	0.0358566
chr4_33020943	0.0223048	0.0234742
chr4_34550792	0.0326087	0.0136986
chr4_41518514	0.485405	0.49203
chr4_41518712	0.392896	0.384514
chr4_42920062	0.179104	0.118644
chr4_42921475	0.217949	0.314286
chr4_42921481	0.6875	0.661765
chr4_42921484	0.207792	0.283784
chr4_42921485	0.225	0.148649
chr4_42921486	0.5	0.486842
chr4_42921491	0.683544	0.631579
chr4_42921494	0.623377	0.632911
chr4_42921496	0.038961	0.0864198
chr4_42921502	0.45679	0.272727
chr4_42921509	0.289474	0.341463
chr4_42921522	0.395062	0.35443
chr4_42924095	0.418182	0.363636
chr4_44916231	0.306818	0.224138
chr4_53565475	0.00251889	0.00347222
chr4_53565483	0.0512821	0.0295203
chr4_53565519	0.00798403	0.00282486
chr4_53565533	0.0264228	0.0154321
chr4_53702217	0.0153061	0.00925926
chr4_56875812	0.406393	0.42953
chr4_59618202	0.0840544	0.105622
chr5_104504977	0.0447761	0.243902
chr5_104504979	0.0396825	0.133333
chr5_113088048	0.00925926	0.030303
chr5_113940053	0.0468085	0.0764706
chr5_117772302	0.0512821	0.0108696
chr5_122363630	0.011194	0.0242915
chr5_124369605	0.0662021	0.0576923
chr5_125456603	0.0377682	0.0494382
chr5_125456604	0.0470793	0.0643341
chr5_125456605	0.737478	0.764509
chr5_125456623	0.299842	0.296524
chr5_125456648	0.037594	0.0419111
chr5_125456906	0.328592	0.370577
chr5_125456907	0.275714	0.302583
chr5_125456927	0.140327	0.135624
chr5_125456928	0.0435967	0.0490018
chr5_125457246	0.104348	0.0833333
chr5_125457250	0.264069	0.136364
chr5_125457284	0.190283	0.133971
chr5_125457443	0.0436761	0.0597015
chr5_125457465	0.0264117	0.0146471
chr5_125457476	0.233456	0.192044
chr5_125457477	0.633764	0.667118
chr5_125457478	0.110599	0.129252
chr5_125457481	0.0838428	0.109049
chr5_125457508	0.0361803	0.0189456
chr5_125457531	0.0345061	0.0254717
chr5_125457542	0.156121	0.161706
chr5_129984998	0.191223	0.175926
chr5_129985466	0.222727	0.230548
chr5_134620921	0.0107748	0.00678887
chr5_135407810	0.00956938	0.0218579
chr5_135909342	0.00311818	0.00148876
chr5_136913099	0.398329	0.333333
chr5_140622619	0.0342679	0.0290381
chr5_142669235	0.505208	0.528881
chr5_142669236	0.341656	0.315884
chr5_142669241	0.0547753	0.0857143
chr5_142669249	0.334337	0.386
chr5_142669261	0.0796992	0.0761719
chr5_142669275	0.272363	0.269231
chr5_142669292	0.32549	0.389262
chr5_142870075	0.285714	0.320513
chr5_142870076	0.650888	0.8
chr5_142870079	0.236686	0.28
chr5_143392029	0.0989011	0.031746
chr5_143392043	0.357895	0.381818
chr5_143396295	0.636364	0.481481
chr5_144187072	0.0407654	0.0452436
chr5_144187080	0.00234926	0.0255556
chr5_144817964	0.00544959	0.00301205
chr5_14668973	0.0893683	0.0781609
chr5_150637579	0.0185185	0.02
chr5_150637589	0.00934579	0.0103093
chr5_150638267	0.162963	0.144231
chr5_150638268	0.0441176	0.114286
chr5_150638269	0.203008	0.327103
chr5_150641091	0.128834	0.0152672
chr5_19280700	0.0620155	0.0854701
chr5_19331539	0.242424	0.101449
chr5_19331546	0.125	0.189873
chr5_19331547	0.245614	0.0657895
chr5_19388162	0.0384615	0.0344828
chr5_23424706	0.164706	0.0350877
chr5_23424713	0.0315789	0.0703125
chr5_23424889	0.139241	0.0606061
chr5_24161104	0.106742	0.05
chr5_24161110	0.717391	0.764228
chr5_24161125	0.261905	0.158333
chr5_24161770	0.848101	0.735043
chr5_24161773	0.242038	0.0695652
chr5_24161776	0.175676	0.0338983
chr5_33996139	0.0858434	0.0767857
chr5_36002291	0.225681	0.124
chr5_36002293	0.0434783	0.0627615
chr5_48895806	0.0615385	0.016129
chr5_48895816	0.015873	0.0689655
chr5_48895818	0.258065	0.271186
chr5_48898953	0.156863	0.222222
chr5_48898970	0.166667	0.229508
chr5_48899004	0.1375	0.0806452
chr5_48928817	0.0196078	0.056338
chr5_48949455	0.0535714	0.216216
chr5_48951731	0.118644	0.219178
chr5_48996853	0.0588235	0.0961538
chr5_48996858	0.473684	0.207547
chr5_48996862	0.148148	0.190476
chr5_48996867	0.230769	0.213115
chr5_49051115	0.0833333	0.0641026
chr5_49051128	0.434211	0.459459
chr5_49051133	0.12	0.153846
chr5_49051136	0.12987	0.0869565
chr5_49074187	0.0784314	0.04
chr5_49074220	0.02	0.0350877
chr5_49086788	0.144231	0.117647
chr5_49106056	0.203125	0.369565
chr5_49110092	0.0909091	0.2
chr5_49110103	0.015625	0.1
chr5_49110106	0.166667	0.212121
chr5_49110146	0.0540541	0.0769231
chr5_49110210	0.241935	0.351852
chr5_49110211	0.245902	0.259259
chr5_49117012	0.263158	0.176471
chr5_49132568	0.0517241	0.0169492
chr5_49132576	0.0769231	0.0677966
chr5_49132999	0.0176991	0.0481928
chr5_49138384	0.0588235	0.105263
chr5_49138498	0.0519481	0.107143
chr5_49215237	0.12	0.308824
chr5_49215251	0.156863	0.516129
chr5_49221508	0.0517241	0.103448
chr5_49221509	0.0508475	0.131148
chr5_49221538	0.149425	0.0701754
chr5_49221544	0.243902	0.192308
chr5_49221561	0.234568	0.135593
chr5_49221878	0.761194	0.622642
chr5_49221900	0.112903	0.226415
chr5_49222008	0.737705	0.768116
chr5_49228191	0.157895	0.0677966
chr5_49228275	0.122807	0.0483871
chr5_49228309	0.0384615	0.0731707
chr5_49228313	0.0512821	0.105882
chr5_49228341	0.0588235	0.0131579
chr5_49228348	0.0869565	0.0365854
chr5_49228354	0.183673	0.0481928
chr5_49228374	0.216495	0.103896
chr5_49228375	0.0306122	0.0119048
chr5_49228407	0.152542	0.0571429
chr5_49228427	0.05	0.0212766
chr5_49228429	0.17284	0.0618557
chr5_49235467	0.0416667	0.016129
chr5_49265623	0.0566038	0.076087
chr5_49265627	0.22	0.186813
chr5_49270066	0.147059	0.121212
chr5_49270070	0.153846	0.222222
chr5_49270078	0.145455	0.211538
chr5_49270157	0.0461538	0.0833333
chr5_49270204	0.371795	0.295455
chr5_49270207	0.22619	0.223529
chr5_49270213	0.144737	0.184783
chr5_49270220	0.289474	0.204301
chr5_49270224	0.0526316	0.0609756
chr5_49270234	0.152778	0.204545
chr5_49302313	0.235294	0.105263
chr5_49401881	0.0566038	0.0379747
chr5_65448045	0.283544	0.264151
chr5_65448046	0.4025	0.393443
chr5_73310773	0.351077	0.358003
chr5_73310778	0.380844	0.352848
chr5_73310781	0.026694	0.0613409
chr5_73310785	0.0422139	0.0617761
chr5_73310797	0.205709	0.203435
chr5_73312406	0.0502618	0.0625
chr5_73312424	0.0402685	0.0535456
chr5_73312444	0.272127	0.203704
chr5_73312495	0.00776398	0.012605
chr5_89236839	0.0144366	0.0174301
chr6_110701142	0.0185185	0.136364
chr6_110701204	0.0673077	0.0641026
chr6_110701205	0.0666667	0.025
chr6_110701206	0.0288462	0.0519481
chr6_110701221	0.0549451	0.171429
chr6_110701227	0.021978	0.046875
chr6_110701635	0.134615	0.111111
chr6_110702001	0.0508475	0.0609756
chr6_126642158	0.769352	0.753036
chr6_140539119	0.5	0.352941
chr6_140539123	0.209677	0.0512821
chr6_140565289	0.52439	0.506329
chr6_21238786	0.17284	0.0958904
chr6_21238787	0.283951	0.135135
chr6_21238815	0.0843373	0.178947
chr6_21238835	0.125	0.0125
chr6_21238844	0.046875	0.138889
chr6_21240913	0.0387097	0.0111732
chr6_21240925	0.446541	0.311828
chr6_21240938	0.0191083	0.0165746
chr6_21241250	0.222222	0.2875
chr6_21245810	0.196078	0.105263
chr6_21258109	0.256098	0.218182
chr6_21258117	0.0617284	0.034188
chr6_21258123	0.542169	0.401786
chr6_21258214	0.0169492	0.0677966
chr6_21261787	0.434109	0.267606
chr6_21261788	0.181818	0.197183
chr6_21261795	0.207407	0.227848
chr6_21261802	0.42069	0.481928
chr6_21261803	0.0748299	0.15
chr6_21261816	0.0731707	0.1125
chr6_21261821	0.0526316	0.12
chr6_21261845	0.346457	0.318182
chr6_21261856	0.0820896	0.214286
chr6_21261859	0.283582	0.363636
chr6_21261861	0.0808824	0.106383
chr6_21261865	0.128788	0.0659341
chr6_21261872	0.769231	0.666667
chr6_21353861	0.0491803	0.0363636
chr6_21353894	0.0847458	0.0178571
chr6_21353896	0.0735294	0.0322581
chr6_21444853	0.0793651	0.0727273
chr6_21444869	0.0634921	0.209677
chr6_21444891	0.164384	0.235294
chr6_21444900	0.0649351	0.131148
chr6_21444911	0.107692	0.229508
chr6_21444953	0.0461538	0.0178571
chr6_21480682	0.127273	0.185185
chr6_31092270	0.253521	0.02
chr6_31208768	0.0344828	0.0315789
chr6_31208778	0.0777778	0.0111111
chr6_31208780	0.0430108	0.0490196
chr6_31208784	0.0672269	0.0188679
chr6_31208792	0.0300752	0.05
chr6_31208793	0.156716	0.0892857
chr6_31208794	0.121212	0.0366972
chr6_31210797	0.353659	0.181818
chr6_31214263	0.159292	0.134752
chr6_31214536	0.102564	0.0769231
chr6_31512151	0.61413	0.647799
chr6_31512152	0.124324	0.197452
chr6_31512160	0.28866	0.30137
chr6_31512171	0.472081	0.503759
chr6_31515665	0.243017	0.16
chr6_31515667	0.405479	0.455738
chr6_31515669	0.0112676	0.016835
chr6_31515708	0.0681199	0.0598007
chr6_31515714	0.0551378	0.0553746
chr6_31515730	0.177011	0.326019
chr6_31515734	0.0430839	0.0126183
chr6_31515747	0.726415	0.777778
chr6_31515758	0.171779	0.137652
chr6_31515767	0.243077	0.30131
chr6_31515768	0.0126984	0.0366972
chr6_31515769	0.115987	0.0917431
chr6_38558505	0.254753	0.344633
chr6_38558518	0.186992	0.166667
chr6_38558522	0.103175	0.123223
chr6_38558525	0.0682415	0.0952381
chr6_38558895	0.0672646	0.160305
chr6_38558910	0.457627	0.539062
chr6_38558913	0.201058	0.266129
chr6_38562244	0.0562914	0.0995025
chr6_38562327	0.08	0.084507
chr6_38563614	0.037464	0.0314961
chr6_38566744	0.0551181	0.0322581
chr6_38818679	0.0348754	0.0440199
chr6_38818680	0.01	0.00337838
chr6_39335127	0.117371	0.0898876
chr6_45071359	0.0206897	0.0458716
chr6_45085073	0.323353	0.273438
chr6_45090652	0.0511364	0.0594059
chr6_45098555	0.0961538	0.0506329
chr6_45103576	0.0821918	0.178571
chr6_45103585	0.0136986	0.126984
chr6_45103588	0.28	0.35
chr6_45103599	0.246914	0.262295
chr6_45103605	0.08	0.15625
chr6_45103609	0.0263158	0.046875
chr6_45103612	0.16	0.274194
chr6_45103651	0.121212	0.09375
chr6_45104246	0.126316	0.0900901
chr6_45109018	0.101852	0.0873786
chr6_45109029	0.22449	0.239583
chr6_45109238	0.158537	0.175439
chr6_45109243	0.123457	0.0793651
chr6_45125099	0.011976	0.0358974
chr6_45129737	0.1	0.0961538
chr6_45129839	0.109091	0.0535714
chr6_45135937	0.171429	0.172727
chr6_45135942	0.0842105	0.0294118
chr6_45136020	0.125	0.122222
chr6_45138063	0.056338	0.0344828
chr6_45138080	0.08	0.0645161
chr6_45138089	0.0958904	0.185185
chr6_45138098	0.0657895	0.0909091
chr6_45138164	0.015873	0.156863
chr6_45138165	0.0327869	0.240741
chr6_45138180	0.0588235	0.245283
chr6_45143292	0.253012	0.173913
chr6_45151209	0.0930233	0.0879121
chr6_45152539	0.0227273	0.00925926
chr6_45152540	0.0454545	0.0784314
chr6_45152551	0.037037	0.0224719
chr6_45152561	0.0151515	0.0694444
chr6_45180607	0.252525	0.294643
chr6_45195674	0.114035	0.0833333
chr6_45195751	0.0430108	0.0598291
chr6_45227516	0.157303	0.223529
chr6_45227641	0.0625	0.0898876
chr6_45235373	0.163462	0.169355
chr6_45235475	0.0666667	0.15
chr6_45235513	0.314286	0.166667
chr6_45235517	0.361111	0.28
chr6_45235526	0.171429	0.2
chr6_45235538	0.386667	0.293333
chr6_45235544	0.0930233	0.0277778
chr6_45235572	0.186441	0.127273
chr6_45240312	0.0102041	0.018018
chr6_45250932	0.150943	0.0533333
chr6_45250948	0.0181818	0.0361446
chr6_45298510	0.153846	0.0487805
chr6_45308378	0.131313	0.1
chr6_45308379	0.10101	0.103448
chr6_45309860	0.0882353	0.0285714
chr6_45309862	0.0555556	0.0769231
chr6_45309865	0.0394737	0.0857143
chr6_45309875	0.0921053	0.130435
chr6_45309885	0.0405405	0.132353
chr6_45316056	0.144737	0.142857
chr6_45332828	0.0636364	0.0617284
chr6_45332840	0.844828	0.820225
chr6_45332841	0.709402	0.588889
chr6_45333026	0.365854	0.415094
chr6_45333030	0.772727	0.845455
chr6_45363483	0.0625	0.0895522
chr6_45363495	0.030303	0.0869565
chr6_45363498	0.112903	0.157143
chr6_45363541	0.0422535	0.101695
chr6_45363569	0.145161	0.105263
chr6_45363608	0.101266	0.0555556
chr6_45367565	0.402597	0.260274
chr6_47869475	0.12093	0.0903614
chr6_47871415	0.399441	0.501684
chr6_47871417	0.0501393	0.0508475
chr6_47871432	0.264484	0.327922
chr6_47871439	0.582697	0.528302
chr6_49254610	0.114754	0.0655738
chr6_49254628	0.449612	0.596491
chr6_49254653	0.0569106	0.0821918
chr6_49254660	0.23622	0.351351
chr6_49254666	0.210526	0.0833333
chr6_49254679	0.0909091	0.031746
chr6_49254768	0.0764331	0.105263
chr6_49256422	0.0263158	0.00729927
chr6_49256423	0.25641	0.222222
chr6_49256424	0.360759	0.288732
chr6_49256460	0.354167	0.184874
chr6_49258630	0.0940594	0.01875
chr6_49258793	0.037594	0.039548
chr6_49258794	0.103846	0.12
chr6_49258829	0.107143	0.0869565
chr6_49258830	0.0923077	0.115942
chr6_49259083	0.040404	0.0723404
chr6_49259086	0.136364	0.137441
chr6_49259125	0.318182	0.357895
chr6_49259126	0.177215	0.165775
chr6_49259145	0.102941	0.112994
chr6_49259823	0.213592	0.139535
chr6_49259846	0.669065	0.405594
chr6_49259855	0.154412	0.0507246
chr6_49260958	0.0337349	0.0206897
chr6_49260960	0.0344828	0.0454545
chr6_49260965	0.120823	0.093985
chr6_49260979	0.0518519	0.0611511
chr6_49261021	0.114007	0.12
chr6_49261022	0.128289	0.182243
chr6_67293502	0.00757576	0.121951
chr6_72430557	0.12	0.059322
chr6_80315760	0.190476	0.234568
chr6_85944850	0.0136986	0.00571429
chr6_85954818	0.139344	0.184615
chr6_85955364	0.139535	0.119497
chr6_85955365	0.157407	0.178344
chr6_85955369	0.122642	0.0684932
chr6_85955370	0.154206	0.137255
chr6_85955371	0.263889	0.2
chr6_85955382	0.0421053	0.0486111
chr6_85955387	0.0964467	0.0769231
chr6_85958374	0.605096	0.623529
chr6_85958389	0.605634	0.588235
chr6_85958395	0.148438	0.0581395
chr6_85958400	0.642857	0.644737
chr6_9031069	0.0985915	0.045977
chr6_9031072	0.465753	0.549451
chr6_91755213	0.0504292	0.0386052
chr6_91758167	0.025	0.032
chr7_109736454	0.00361337	0.0122783
chr7_109758663	0.169306	0.133803
chr7_109759537	0.0595065	0.0490463
chr7_120928508	0.0630631	0.0444444
chr7_122148331	0.0738397	0.0351105
chr7_122629037	0.027933	0.0208333
chr7_122629041	0.0662651	0.0652174
chr7_122629045	0.0467836	0.0529801
chr7_122629049	0.0734463	0.038961
chr7_123128163	0.271739	0.173913
chr7_123128175	0.0769231	0.0403226
chr7_123128195	0.190476	0.184615
chr7_123128196	0.134921	0.0615385
chr7_123129300	0.226087	0.186813
chr7_126796551	0.0916667	0.225564
chr7_127788348	0.0311804	0.00668151
chr7_130489419	0.0714286	0.206349
chr7_130985524	0.00540541	0.00590551
chr7_133686578	0.00980392	0.0326087
chr7_140810149	0.0974026	0.140351
chr7_140810175	0.195312	0.216981
chr7_140811042	0.12987	0.0609756
chr7_140811052	0.114943	0.0967742
chr7_140811056	0.25	0.195652
chr7_140811077	0.0128205	0.0526316
chr7_140811090	0.028169	0.057971
chr7_140811098	0.240964	0.207317
chr7_140811110	0.475	0.545455
chr7_141336690	0.047619	0.0292398
chr7_141336691	0.0806452	0.054878
chr7_141632474	0.123547	0.20296
chr7_142653260	0.0621062	0.0544815
chr7_142653273	0.373805	0.277879
chr7_142653728	0.130584	0.0898931
chr7_16885788	0.0886076	0.0381679
chr7_16885789	0.280488	0.287879
chr7_16986714	0.136307	0.198128
chr7_24984943	0.0508475	0.09375
chr7_24985490	0.196721	0.254545
chr7_24986364	0.212121	0.106667
chr7_25003836	0.15894	0.101449
chr7_25004166	0.0642202	0.169118
chr7_27527161	0.338095	0.315436
chr7_28196357	0.351852	0.272727
chr7_28196358	0.228395	0.186335
chr7_28196359	0.0614525	0.0484848
chr7_28196360	0.111111	0.0357143
chr7_28196381	0.467105	0.45625
chr7_28196395	0.0986842	0.0785714
chr7_28196404	0.286624	0.134752
chr7_30180677	0.180505	0.195455
chr7_31116973	0.127194	0.124336
chr7_34212184	0.08	0.0172414
chr7_34214019	0.1125	0.0714286
chr7_34214025	0.210526	0.197531
chr7_34215055	0.0769231	0.0149254
chr7_3684434	0.0854871	0.0797101
chr7_3684435	0.136	0.185366
chr7_3685295	0.0884354	0.0629921
chr7_39567642	0.0505837	0.0552995
chr7_39567644	0.0648855	0.116279
chr7_39567651	0.1	0.0788177
chr7_4135735	0.0234858	0.0349762
chr7_44343672	0.105534	0.107653
chr7_55977619	0.0823402	0.14507
chr7_55977620	0.315054	0.368876
chr7_55977623	0.0359147	0.0485294
chr7_55977625	0.0944018	0.135447
chr7_55977627	0.0516854	0.0820896
chr7_59225465	0.203883	0.257812
chr7_59225466	0.0480769	0.0390625
chr7_59225467	0.504854	0.585366
chr7_59231744	0.147436	0.136
chr7_59234163	0.16	0.145985
chr7_59234168	0.164286	0.0283688
chr7_59234171	0.455224	0.45
chr7_59234173	0.278195	0.283582
chr7_59234174	0.267176	0.148148
chr7_59234176	0.406504	0.347107
chr7_59234181	0.633333	0.716667
chr7_59234189	0.304762	0.285714
chr7_59234194	0.633333	0.720721
chr7_59234197	0.411111	0.23301
chr7_59234200	0.0105263	0.00970874
chr7_59234206	0.6375	0.595238
chr7_59235530	0.135802	0.0882353
chr7_59249294	0.529412	0.563218
chr7_59249307	0.169014	0.196629
chr7_59250038	0.252396	0.233945
chr7_59251066	0.0893617	0.156098
chr7_59281081	0.0803571	0.0722892
chr7_59281116	0.254237	0.216216
chr7_59281123	0.671642	0.714286
chr7_59281124	0.198529	0.209677
chr7_59282419	0.104348	0.140845
chr7_59282425	0.108434	0.153846
chr7_59282431	0.222222	0.285024
chr7_59282432	0.200803	0.281818
chr7_59282445	0.0461538	0.0742358
chr7_59282455	0.0661479	0.0779817
chr7_59282458	0.106719	0.179724
chr7_59322585	0.358974	0.207792
chr7_59322655	0.3	0.169014
chr7_59322658	0.030303	0.08
chr7_59322818	0.0492958	0.0688259
chr7_59325699	0.0151515	0.0144928
chr7_59325730	0.22973	0.34375
chr7_59325778	0.0409357	0.0466667
chr7_59325806	0.0760234	0.109677
chr7_59325811	0.53012	0.313725
chr7_59325812	0.196319	0.0897436
chr7_59325820	0.0890411	0.0402685
chr7_59325837	0.495935	0.274648
chr7_59329667	0.0574713	0.0487805
chr7_59329672	0.194444	0.137405
chr7_59329674	0.0720721	0.0458015
chr7_59329680	0.0272727	0.0510949
chr7_59329698	0.214286	0.0916667
chr7_59330331	0.138462	0.254237
chr7_59330338	0.0447761	0.0138889
chr7_59333521	0.0314961	0.0912863
chr7_59333527	0.312	0.308017
chr7_59333531	0.0232558	0.021097
chr7_59333535	0.159184	0.163793
chr7_59333549	0.442623	0.484848
chr7_59333550	0.135593	0.0885417
chr7_59333551	0.141304	0.159794
chr7_59333558	0.118644	0.107692
chr7_59333562	0.237288	0.227979
chr7_59333580	0.170068	0.205298
chr7_59333582	0.0769231	0.0808824
chr7_59333583	0.237037	0.18254
chr7_59333584	0.41791	0.322034
chr7_59333587	0.510204	0.459016
chr7_59333590	0.136054	0.0535714
chr7_59333600	0.0857143	0.0582524
chr7_59333605	0.387755	0.215686
chr7_59333607	0.0268456	0.0285714
chr7_59333616	0.320988	0.259843
chr7_59333628	0.0239521	0.0551724
chr7_59333681	0.496774	0.503356
chr7_59333686	0.460993	0.33557
chr7_59333687	0.178082	0.164384
chr7_59333688	0.194444	0.2
chr7_59333691	0.231293	0.153333
chr7_59333692	0.167832	0.14
chr7_59627274	0.2	0.0769231
chr7_59631567	0.0746269	0.22807
chr7_59652200	0.132743	0.0789474
chr7_59653043	0.0428571	0.0566038
chr7_59957309	0.180328	0.15
chr7_59957311	0.0645161	0.262295
chr7_61939787	0.463519	0.37037
chr7_6430519	0.0550847	0.0287206
chr7_6430527	0.167972	0.191316
chr7_6715614	0.156757	0.203822
chr7_6964218	0.229376	0.194805
[truncated: 302 more rows]

## Sheet: GlobalOffT.SameSites_CLUSTER
EditingSite1Based	CLUSTER_A2GEditingPercent	Scr_A2GEditingPercent
chr10_121589293	0.0117647	0.046875
chr10_127067880	0.0567164	0.0494505
chr10_127067882	0.233333	0.269663
chr10_127479837	0.21374	0.137931
chr10_20252165	0.0604027	0.0943396
chr10_20253043	0.0558659	0.230769
chr10_20253044	0.038674	0.107692
chr10_20253056	0.0315789	0.213333
chr10_20254457	0.0933333	0.245614
chr10_20254468	0.164474	0.333333
chr10_20254473	0.08	0.2
chr10_20254486	0.0918919	0.15493
chr10_20340927	0.0218341	0.00714286
chr10_29228095	0.164894	0.212121
chr10_32756845	0.153846	0.220588
chr10_32756849	0.150943	0.208955
chr10_32781978	0.235294	0.311475
chr10_32781979	0.0594059	0.140351
chr10_32781980	0.0560748	0.145161
chr10_32781992	0.0948276	0.171429
chr10_39655853	0.0684932	0.0952381
chr10_40258512	0.10989	0.097166
chr10_49242461	0.923077	0.932692
chr10_49244330	0.839806	0.87395
chr10_49244334	0.0909091	0.0826446
chr10_49244347	0.0192308	0.027027
chr10_49272776	0.854701	0.870968
chr10_49272789	0.824074	0.850649
chr10_60133278	0.0268341	0.0270844
chr10_60133279	0.0437257	0.0437284
chr10_61582084	0.0416667	0.0185185
chr10_63022219	0.109375	0.151515
chr10_67546540	0.0172414	0.00833333
chr10_77322603	0.139312	0.139583
chr10_77322607	0.879606	0.869844
chr10_77322608	0.581949	0.596454
chr10_77322621	0.63784	0.624006
chr10_77322631	0.241096	0.267677
chr10_77322658	0.213333	0.201835
chr10_77322659	0.193548	0.148148
chr10_77324052	0.214008	0.306667
chr10_77324060	0.873016	0.910959
chr10_77324068	0.42562	0.394366
chr10_77324084	0.6	0.604317
chr10_77324088	0.235294	0.23913
chr10_77324089	0.322449	0.346154
chr10_77324095	0.0322581	0.0707965
chr10_77645099	0.230769	0.269231
chr10_78439945	0.0359897	0.0326087
chr10_78439946	0.0238727	0.0194553
chr10_78439947	0.0533333	0.0694981
chr10_80949087	0.0337079	0.0689655
chr10_80949113	0.00961539	0.038961
chr10_81029931	0.04	0.0136986
chr10_81030439	0.134409	0.127907
chr10_81030512	0.0251256	0.0357143
chr10_83611903	0.0503145	0.06
chr10_85115671	0.030303	0.0172414
chr10_86836295	0.0488281	0.0365854
chr10_86836300	0.0172745	0.0344828
chr10_86836320	0.0510397	0.0671378
chr10_86836339	0.646209	0.547101
chr10_86836344	0.772487	0.73913
chr10_86836354	0.236207	0.192857
chr10_86836357	0.256098	0.281022
chr10_86836358	0.067474	0.105455
chr10_86836368	0.38448	0.3663
chr10_86837227	0.0184426	0.00816326
chr10_86837235	0.0620438	0.0827338
chr10_86837257	0.91921	0.908088
chr10_86837259	0.0103806	0.0138889
chr10_86837260	0.598628	0.51
chr10_86837264	0.111465	0.0833333
chr10_86837267	0.243119	0.2
chr10_86837287	0.217252	0.154341
chr10_86837288	0.0234375	0.0128617
chr10_86837289	0.00610687	0.003125
chr10_86837334	0.0352349	0.0145455
chr10_91118456	0.471698	0.385965
chr10_92116961	0.121212	0.0961538
chr10_92116968	0.056338	0.0196078
chr10_94221351	0.0181818	0.028169
chr10_94221362	0.56	0.565217
chr11_101767048	0.027027	0.0833333
chr11_101972529	0.0168067	0.0283912
chr11_101972535	0.00986842	0.0123457
chr11_101972551	0.240336	0.242215
chr11_101972669	0.167235	0.172881
chr11_101972685	0.0133779	0.00699301
chr11_102287648	0.252212	0.290598
chr11_102515175	0.190909	0.142857
chr11_102515176	0.214286	0.2
chr11_102519252	0.157895	0.158879
chr11_102519263	0.132075	0.106383
chr11_102519302	0.425287	0.481013
chr11_102519329	0.359477	0.453125
chr11_102519545	0.46875	0.530303
chr11_102525651	0.251656	0.4
chr11_102525661	0.386207	0.622642
chr11_102525666	0.273333	0.444444
chr11_105928080	0.158038	0.140541
chr11_115395412	0.0390625	0.0253165
chr11_119146561	0.04	0.0757576
chr11_119146653	0.0289855	0.0483871
chr11_119146800	0.309735	0.24
chr11_11932286	0.0938967	0.0769231
chr11_11932287	0.0640394	0.0714286
chr11_119898601	0.0909091	0.0481928
chr11_120579091	0.00970874	0.0130548
chr11_121253786	0.0163265	0.0263158
chr11_30101758	0.0564516	0.0350877
chr11_30101812	0.0465116	0.0597015
chr11_35786804	0.0202703	0.0212766
chr11_35786841	0.0116279	0.00704225
chr11_35787877	0.0166667	0.0273973
chr11_35787910	0.0288809	0.00564972
chr11_35787911	0.232975	0.189944
chr11_36580753	0.248062	0.267857
chr11_36582342	0.0784314	0.163636
chr11_36582348	0.54	0.679245
chr11_36582355	0.0961538	0.264151
chr11_36582356	0.823529	0.777778
chr11_46272643	0.900431	0.893773
chr11_4767141	0.0822785	0.137931
chr11_51600462	0.0779221	0.0714286
chr11_51600484	0.0359712	0.0172414
chr11_51993251	0.0322581	0.0307692
chr11_51993252	0.0263158	0.0454545
chr11_51995715	0.273684	0.295775
chr11_51995730	0.179372	0.28
chr11_51995757	0.0108696	0.0571429
chr11_51995906	0.0162602	0.016129
chr11_51995907	0.0151515	0.015748
chr11_51995908	0.0996016	0.0952381
chr11_52125544	0.0163934	0.0147059
chr11_55110583	0.00526316	0.0165016
chr11_5525558	0.161074	0.125874
chr11_59456201	0.5	0.603448
chr11_59456242	0.0740741	0.0735294
chr11_59456246	0.339286	0.3125
chr11_59456257	0.311475	0.338235
chr11_59456262	0.0689655	0.118421
chr11_59456266	0.380531	0.394737
chr11_59456275	0.162162	0.15493
chr11_59456276	0.0892857	0.0857143
chr11_5967429	0.0123457	0.0206186
chr11_60444180	0.0519481	0.0289855
chr11_60444877	0.0102041	0.0108696
chr11_62316340	0.276699	0.275362
chr11_62322878	0.543478	0.584158
chr11_62322883	0.103261	0.0927835
chr11_62322890	0.540404	0.51
chr11_62322922	0.294821	0.242718
chr11_62322925	0.219008	0.25
chr11_62322940	0.301961	0.375
chr11_62323401	0.685864	0.65625
chr11_62323415	0.364532	0.282828
chr11_62325982	0.242647	0.301887
chr11_62328628	0.226415	0.222222
chr11_6471282	0.00191571	0.00589391
chr11_69676530	0.0803571	0.0576923
chr11_69783131	0.102564	0.0181818
chr11_70032341	0.085	0.108434
chr11_70032663	0.115646	0.195402
chr11_70032664	0.198675	0.386364
chr11_70035050	0.0666667	0.0980392
chr11_70037158	0.0967742	0.196078
chr11_70037172	0.1875	0.12069
chr11_70037173	0.222222	0.254237
chr11_70037188	0.514706	0.625
chr11_70037205	0.0634921	0.102941
chr11_70037221	0.0862069	0.115942
chr11_7170104	0.162896	0.105263
chr11_74386294	0.0338983	0.0885417
chr11_75176447	0.06	0.0185185
chr11_75300537	0.0461538	0.0483871
chr11_75300550	0.00847458	0.0296296
chr11_75300558	0.0567686	0.0921986
chr11_75300560	0.279279	0.214286
chr11_75300561	0.0403587	0.0447761
chr11_75300565	0.030303	0.0212766
chr11_75300577	0.681416	0.762238
chr11_75300578	0.690265	0.768707
chr11_75300580	0.0265487	0.0410959
chr11_75300582	0.112108	0.13986
chr11_75300584	0.363636	0.382353
chr11_75300593	0.330798	0.401274
chr11_75300610	0.0736434	0.0641026
chr11_75300613	0.015444	0.00625
chr11_75300618	0.446565	0.523179
chr11_75300622	0.0295203	0.01875
chr11_75300623	0.311355	0.26087
chr11_75300630	0.276	0.248322
chr11_75300631	0.337349	0.253247
chr11_75300638	0.018018	0.00689655
chr11_75300643	0.030888	0.0331126
chr11_75300972	0.00952381	0.0300752
chr11_75300977	0.113514	0.155556
chr11_75300985	0.0821918	0.0974026
chr11_75300999	0.243697	0.296296
chr11_75301000	0.53527	0.53012
chr11_75301007	0.1417	0.134146
chr11_75301008	0.0864198	0.0727273
chr11_75301010	0.087963	0.0661765
chr11_75301015	0.894737	0.907285
chr11_75301019	0.289377	0.216374
chr11_75301022	0.0428016	0.0320513
chr11_75301024	0.0823529	0.0246914
chr11_75301032	0.135231	0.0903614
chr11_75301040	0.0571429	0.0482759
chr11_75301041	0.0909091	0.0979021
chr11_75576826	0.0444444	0.0128205
chr11_75705297	0.128458	0.19305
chr11_76781837	0.00666667	0.00775194
chr11_77467460	0.0654762	0.103448
chr11_77534493	0.0205479	0.026087
chr11_77534495	0.0263158	0.0168067
chr11_77534496	0.0135135	0.00869565
chr11_77536043	0.0161002	0.0224359
chr11_77536054	0.212598	0.195035
chr11_80362941	0.115607	0.108696
chr11_85190005	0.048951	0.0145985
chr11_87585613	0.0550459	0.0909091
chr11_94542013	0.410714	0.58
chr11_94542024	0.119266	0.0909091
chr11_94542033	0.368421	0.388889
chr11_95770496	0.0123457	0.0133333
chr11_97137186	0.0565217	0.0357143
chr11_97328630	0.0245902	0.0208333
chr11_97328664	0.0594796	0.034188
chr11_97843174	0.425	0.287129
chr11_97843182	0.340314	0.287037
chr11_97843183	0.296482	0.216981
chr11_97843725	0.0779817	0.0849673
chr11_97843728	0.0889831	0.08125
chr11_97845748	0.010989	0.0206186
chr11_98083286	0.0694444	0.111111
chr11_98901330	0.202206	0.149733
chr12_100207186	0.351459	0.297519
chr12_101919872	0.309091	0.490196
chr12_102965382	0.0930233	0.0294118
chr12_102965391	0.147826	0.0634921
chr12_109546744	0.158675	0.127891
chr12_109547644	0.19544	0.196005
chr12_109547961	0.30137	0.411765
chr12_109559014	0.311749	0.295744
chr12_109563691	0.117068	0.108751
chr12_109607879	0.00509338	0.00842697
chr12_109676432	0.35545	0.188034
chr12_109676457	0.247423	0.224299
chr12_109676467	0.031746	0.036036
chr12_109715651	0.293333	0.408759
chr12_109715751	0.10687	0.140351
chr12_109722775	0.7125	0.756303
chr12_109740562	0.221675	0.257732
chr12_111734069	0.119266	0.0677966
chr12_111734070	0.146789	0.101695
chr12_112958239	0.507246	0.673077
chr12_112958242	0.783784	0.75
chr12_16985065	0.0126582	0.0227273
chr12_25054650	0.784483	0.901408
chr12_25060276	0.570312	0.53012
chr12_25060283	0.804196	0.810526
chr12_25060293	0.875817	0.907216
chr12_25060296	0.783784	0.763441
chr12_3404167	0.0758294	0.0869565
chr12_3404168	0.10628	0.21875
chr12_3404248	0.824561	0.729282
chr12_3404266	0.285223	0.207865
chr12_3404616	0.118936	0.157407
chr12_3404637	0.22	0.18806
chr12_3404647	0.703279	0.745928
chr12_3404648	0.488372	0.519481
chr12_3404660	0.0144231	0.0239521
chr12_3405173	0.0598007	0.0897436
chr12_4107502	0.0399002	0.0529101
chr12_44601068	0.0239521	0.0182927
chr12_46700334	0.510638	0.491071
chr12_4879399	0.0122324	0.016129
chr12_4879400	0.00561798	0.00413223
chr12_4879452	0.0095057	0.00938967
chr12_54671755	0.300885	0.42623
chr12_54671771	0.0377358	0.0333333
chr12_66996445	0.140625	0.164384
chr12_66996487	0.05	0.056338
chr12_66996490	0.290323	0.347826
chr12_66996494	0.0677966	0.15625
chr12_66996500	0.320755	0.368421
chr12_67119743	0.0163934	0.0714286
chr12_67172263	0.0901639	0.1
chr12_67177387	0.286713	0.359223
chr12_67177402	0.231788	0.1
chr12_67177429	0.610294	0.457831
chr12_69311210	0.0105042	0.0103093
chr12_70994601	0.0791367	0.266667
chr12_70994620	0.0266667	0.0735294
chr12_70994629	0.855172	0.913043
chr12_70994636	0.193182	0.255814
chr12_70995171	0.165217	0.109375
chr12_70995180	0.617188	0.590909
chr12_70995210	0.312	0.289855
chr12_70995211	0.0859375	0.0923077
chr12_70995214	0.16	0.164179
chr12_80722751	0.264	0.301887
chr12_80723704	0.167742	0.220779
chr12_80723705	0.2	0.197368
chr12_80723710	0.113208	0.153846
chr12_80723736	0.261194	0.34375
chr12_80723749	0.83815	0.887324
chr12_80723752	0.325714	0.239437
chr12_80723763	0.359281	0.316667
chr12_80723769	0.240964	0.0952381
chr12_80723797	0.11236	0.149254
chr12_80723809	0.0880829	0.0694444
chr12_81448631	0.0517241	0.117647
chr12_81448635	0.209677	0.314815
chr12_81717428	0.152174	0.126984
chr12_84140716	0.0763359	0.047619
chr12_84140726	0.156863	0.150538
chr12_84142964	0.017094	0.011236
chr12_84143036	0.147727	0.130435
chr12_84143088	0.0135135	0.00806452
chr12_84375011	0.0865385	0.037037
chr12_86954408	0.0363636	0.0588235
chr12_86954642	0.0655738	0.06
chr12_86956800	0.0630631	0.0196078
chr12_86956807	0.106195	0.116667
chr12_8750269	0.078125	0.0979021
chr12_8750270	0.015625	0.0352113
chr13_100699446	0.0245902	0.0289855
chr13_100701382	0.057971	0.24
chr13_100701395	0.421488	0.269231
chr13_100701400	0.333333	0.320755
chr13_100701429	0.205128	0.216667
chr13_100702795	0.613333	0.366667
chr13_100702796	0.328947	0.169492
chr13_100702818	0.661972	0.467742
chr13_100702824	0.3	0.116667
chr13_100702832	0.681818	0.491803
chr13_100702854	0.118812	0.0576923
chr13_112505109	0.0718085	0.0416667
chr13_14051043	0.175355	0.17757
chr13_14052036	0.11276	0.0882353
chr13_14052057	0.0350404	0.0326797
chr13_14052089	0.229167	0.109489
chr13_14053517	0.173709	0.159091
chr13_21389999	0.382353	0.444444
chr13_21443023	0.116788	0.167939
chr13_29023188	0.148148	0.127273
chr13_29023189	0.0357143	0.0508475
chr13_41639593	0.0414201	0.042735
chr13_43136182	0.0520833	0.127907
chr13_51429583	0.0185695	0.0264993
chr13_51430178	0.0161692	0.00896287
chr13_56289463	0.00763359	0.00699301
chr13_64290180	0.352941	0.163636
chr13_64290351	0.0384615	0.0357143
chr13_64290358	0.04	0.0384615
chr13_8851765	0.59375	0.582278
chr13_9093991	0.0130435	0.0361446
chr14_101634214	0.0348837	0.0337079
chr14_101634220	0.0246914	0.0116279
chr14_103346679	0.590551	0.472222
chr14_12411582	0.431159	0.424474
chr14_124317552	0.0550459	0.0634921
chr14_124317631	0.105263	0.0526316
chr14_124330325	0.0192308	0.030303
chr14_124349766	0.0181818	0.117647
chr14_124372597	0.0833333	0.056338
chr14_124401603	0.221477	0.0888889
chr14_124401971	0.0631579	0.0366972
chr14_124412178	0.131944	0.0428571
chr14_124452125	0.130137	0.121212
chr14_124452173	0.0886076	0.0909091
chr14_124455026	0.226415	0.172414
chr14_124455056	0.105263	0.0181818
chr14_124455070	0.181818	0.338983
chr14_124455090	0.0862069	0.0645161
chr14_124463346	0.183099	0.369231
chr14_124463348	0.444444	0.603448
chr14_124486011	0.274194	0.313433
chr14_124486016	0.09375	0.0447761
chr14_124486020	0.504	0.405405
chr14_124486021	0.0887097	0.108108
chr14_124486084	0.0363636	0.0142857
chr14_124486548	0.37594	0.413333
chr14_124486549	0.225564	0.194805
chr14_124486557	0.0534351	0.112676
chr14_124486559	0.310606	0.271429
chr14_124486561	0.112782	0.128571
chr14_124528806	0.0635838	0.0133333
chr14_124528814	0.17033	0.189873
chr14_124608813	0.1375	0.118812
chr14_124608866	0.16129	0.166667
chr14_124608870	0.0251572	0.0752688
chr14_124608877	0.0235294	0.0736842
chr14_124608947	0.0315789	0.0705882
chr14_124608979	0.0755814	0.0454545
chr14_124609005	0.0405405	0.109589
chr14_124609111	0.151515	0.047619
chr14_124609196	0.12749	0.0648148
chr14_124616768	0.528302	0.83871
chr14_124616827	0.103659	0.0642202
chr14_124616843	0.381818	0.311321
chr14_124616844	0.851852	0.830189
chr14_124618786	0.238532	0.3
chr14_124618852	0.310345	0.388889
chr14_124620473	0.0273973	0.0206186
chr14_124620474	0.0344828	0.0204082
chr14_124620479	0.0138889	0.0194175
chr14_124620483	0.25974	0.196078
chr14_124620695	0.0592105	0.0103093
chr14_124620762	0.113924	0.205128
chr14_124620838	0.0606061	0.0945946
chr14_124620907	0.0606061	0.0657895
chr14_124621008	0.35	0.127273
chr14_124636392	0.160584	0.133333
chr14_124677268	0.0369004	0.01875
chr14_124677271	0.0532544	0.0625
chr14_12822474	0.268456	0.27
chr14_12822741	0.0185874	0.00675676
chr14_18281469	0.0762712	0.156863
chr14_21796764	0.559322	0.649123
chr14_21796765	0.132231	0.0535714
chr14_21797711	0.212644	0.125
chr14_21797804	0.251429	0.157895
chr14_21797806	0.025641	0.010101
chr14_24004020	0.0858896	0.053719
chr14_30066113	0.253886	0.228916
chr14_30066121	0.452632	0.464286
chr14_31700626	0.193103	0.237288
chr14_31700629	0.0979021	0.127273
chr14_31700648	0.0571429	0.0784314
chr14_32296625	0.411765	0.507692
chr14_38944532	0.259259	0.358209
chr14_38965685	0.0978261	0.0340909
chr14_38965702	0.234899	0.152778
chr14_38965711	0.278107	0.291139
chr14_38965713	0.45679	0.337662
chr14_38965714	0.444444	0.285714
chr14_38965715	0.153374	0.106667
chr14_38965716	0.0779221	0.0714286
chr14_38965728	0.0810811	0.0379747
chr14_38965781	0.083871	0.129412
chr14_38965782	0.167702	0.155556
chr14_38965783	0.185897	0.16092
chr14_38965784	0.0709677	0.0454545
chr14_38965794	0.0567376	0.0632911
chr14_39207674	0.224138	0.333333
chr14_39311929	0.212329	0.26506
chr14_39311935	0.310345	0.417722
chr14_39387853	0.115942	0.197368
chr14_39396586	0.11976	0.13253
chr14_39397249	0.142857	0.113636
chr14_39397251	0.136054	0.0961538
chr14_39397277	0.0405405	0.0192308
chr14_39405804	0.107914	0.046875
chr14_47319972	0.047619	0.157895
chr14_47319973	0.245283	0.444444
chr14_47319978	0.0566038	0.0508475
chr14_47319979	0.037037	0.0163934
chr14_50872530	0.333333	0.480769
chr14_50873122	0.484375	0.47619
chr14_50876344	0.134078	0.1
chr14_52161202	0.215686	0.116071
chr14_52161244	0.0853081	0.0423729
chr14_52293395	0.0856164	0.105769
chr14_52293420	0.0580645	0.128713
chr14_52293442	0.0077821	0.0206186
chr14_52293815	0.0519878	0.0404624
chr14_52294135	0.123348	0.0625
chr14_52294206	0.101449	0.141935
chr14_52294216	0.183333	0.173653
chr14_52294217	0.115512	0.152941
chr14_52294221	0.0131579	0.0258065
chr14_52295429	0.0277778	0.02
chr14_52295436	0.0434783	0.132075
chr14_59235937	0.0261628	0.0754717
chr14_59641334	0.0259067	0.0425532
chr14_65197180	0.423529	0.305556
chr14_65197191	0.639752	0.621359
chr14_72539217	0.02	0.030303
chr14_75719719	0.308943	0.315068
chr14_75719720	0.0661157	0.0555556
chr14_75719724	0.015625	0.025974
chr14_76088233	0.0263158	0.0181818
chr14_76090165	0.0859375	0.0943396
chr14_7936041	0.223776	0.267606
chr14_7936048	0.839161	0.882353
chr14_7936053	0.547085	0.596491
chr14_7936059	0.16895	0.179487
chr14_7936060	0.8	0.887931
chr14_7936064	0.071066	0.0740741
chr14_7936085	0.0352941	0.0117647
chr14_7936090	0.0162162	0.0340909
chr14_7936098	0.63587	0.684211
chr14_7936140	0.229008	0.2375
chr14_7937095	0.197861	0.123894
chr14_7937136	0.959538	0.943396
chr14_7937137	0.846591	0.865385
chr14_7937138	0.488372	0.59434
chr14_7937178	0.820513	0.797468
chr14_7937179	0.393548	0.4125
chr14_7937180	0.24026	0.230769
chr14_7937185	0.0833333	0.108434
chr14_93201656	0.246269	0.211268
chr14_93201661	0.170543	0.150685
chr14_93252037	0.0701754	0.0517241
chr14_93271736	0.0916031	0.025974
chr14_93487485	0.232143	0.097561
chr14_93487488	0.205357	0.188235
chr14_93487564	0.127119	0.173913
chr14_93487567	0.188034	0.224719
chr14_93487584	0.0673077	0.0126582
chr14_93487585	0.0283019	0.0769231
chr14_93487586	0.06	0.0675676
chr14_93487668	0.0857143	0.0377358
chr14_93510259	0.134615	0.240741
chr14_93526392	0.112069	0.193548
chr14_93526409	0.0425532	0.0185185
chr14_93526427	0.0307692	0.0549451
chr14_93526430	0.028777	0.0957447
chr14_93526490	0.027027	0.0416667
chr14_93526498	0.0612245	0.117021
chr14_93526500	0.0851064	0.119565
chr14_93526514	0.0422535	0.0549451
chr14_93526515	0.0512821	0.045977
chr14_93566417	0.18	0.242857
chr14_93566448	0.237288	0.225352
chr14_93581676	0.153846	0.0588235
chr14_93581754	0.0769231	0.0634921
chr14_93585004	0.125	0.0595238
chr14_93585081	0.25	0.171429
chr14_93592782	0.112782	0.109756
chr14_93592837	0.321429	0.294872
chr14_93592850	0.0763359	0.0657895
chr14_93593237	0.161074	0.101449
chr14_93593269	0.164474	0.147368
chr14_93593316	0.411111	0.350515
chr14_93593329	0.322581	0.256881
chr14_93593345	0.172414	0.216495
chr14_93593361	0.0490798	0.127273
chr14_93593365	0.113095	0.0789474
chr14_93593367	0.383721	0.420168
chr14_93593368	0.205882	0.163793
chr14_93593370	0.191617	0.191304
chr14_93593396	0.0655738	0.0833333
chr14_93593448	0.108808	0.0887097
chr14_93596857	0.320261	0.314286
chr14_93596860	0.298013	0.291667
chr14_93596867	0.535714	0.590909
chr14_93596872	0.0965517	0.138462
chr14_93596880	0.139344	0.16129
chr14_93596978	0.339869	0.390625
chr14_93612267	0.104651	0.201681
chr14_93612281	0.286517	0.372727
chr14_93612364	0.305556	0.345455
chr14_93612404	0.267123	0.393617
chr14_93612446	0.114504	0.08
chr14_93612465	0.211679	0.197531
chr14_93612477	0.0962963	0.0487805
chr14_93612498	0.106061	0.130435
chr14_93612507	0.210526	0.342466
chr14_93612508	0.0472441	0.0724638
chr14_93612560	0.425197	0.472973
chr14_93612580	0.0521739	0.0843373
chr14_93612595	0.203252	0.175258
chr14_93612602	0.224138	0.232323
chr14_93612768	0.0642202	0.0540541
chr14_93612819	0.0655738	0.0641026
chr14_93615059	0.10219	0.174419
chr14_93615093	0.0163934	0.0555556
chr14_93664099	0.234375	0.297619
chr14_93664188	0.328125	0.378378
chr14_93664203	0.0427807	0.130435
chr14_93664309	0.1	0.162791
chr14_93664350	0.224215	0.25
chr14_93664425	0.456522	0.456311
chr14_93691135	0.311688	0.211538
chr14_93703046	0.144	0.128205
chr14_93703070	0.0925926	0.056338
chr14_93704165	0.0862944	0.0980392
chr14_93710498	0.100437	0.137097
chr14_93710532	0.137931	0.193878
chr14_93710537	0.151515	0.15625
chr14_93710538	0.181818	0.189474
chr14_93710576	0.0823529	0.0853659
chr14_93715346	0.239437	0.165049
chr14_93735507	0.15544	0.136752
chr14_93735508	0.371728	0.392857
chr14_93735517	0.2	0.192308
chr14_93735525	0.315574	0.349206
chr14_93735530	0.145299	0.111111
chr14_93735554	0.137405	0.096
chr14_93738030	0.138158	0.186047
chr14_93738074	0.0909091	0.0581395
chr14_93782075	0.0364238	0.0769231
chr14_93782137	0.598901	0.611111
chr14_93782156	0.38674	0.392857
chr14_93782188	0.100592	0.0625
chr14_93782207	0.394118	0.443182
chr14_93782274	0.27044	0.234043
chr14_93783608	0.278195	0.350318
chr14_93783627	0.493333	0.570588
chr14_93783640	0.548276	0.589595
chr14_93783642	0.1	0.08
chr14_93783751	0.408696	0.461538
chr14_93783754	0.174312	0.255556
chr14_93783758	0.186722	0.222222
chr14_93783769	0.232026	0.238095
chr14_93783771	0.214286	0.238095
chr14_93783777	0.343042	0.380597
chr14_93791182	0.169399	0.142857
chr14_93791190	0.466667	0.594937
chr14_93791191	0.388571	0.5375
chr14_93801425	0.0466321	0.0480769
chr14_93841719	0.773684	0.771429
chr14_93866098	0.0652174	0.0866667
chr14_93866110	0.070632	0.0849673
chr14_93876829	0.0740741	0.0542636
chr14_93876838	0.0816327	0.0782609
chr14_99035269	0.00852273	0.0432099
chr15_100217597	0.0305085	0.033557
chr15_103196406	0.0380762	0.0255319
chr15_12809701	0.0172414	0.03125
chr15_12809703	0.0934579	0.2
chr15_3279954	0.00265252	0.00188324
chr15_3280063	0.0150376	0.00476947
chr15_36784510	0.151515	0.125
chr15_38491612	0.010568	0.0171569
chr15_55254882	0.0327869	0.0886076
chr15_55255312	0.384615	0.537037
chr15_55255572	0.384615	0.230769
chr15_55255640	0.314815	0.485294
chr15_55258189	0.024	0.03125
chr15_55258190	0.0569106	0.0454545
chr15_63931616	0.0196281	0.0119284
chr15_66215743	0.864407	0.916667
chr15_76659979	0.0232558	0.0568182
chr15_76660042	0.0357143	0.0379747
chr15_77095287	0.0447761	0.05
chr15_77109373	0.19403	0.238095
chr15_77109383	0.353846	0.387097
chr15_77109390	0.0793651	0.0571429
chr15_77109398	0.118644	0.140625
chr15_78681635	0.05	0.0138889
chr15_8158212	0.156863	0.307692
chr15_81816439	0.115854	0.0940171
chr15_81818232	0.320312	0.378788
chr15_81818264	0.229008	0.208955
chr15_81818266	0.109375	0.0895522
chr15_81818782	0.113208	0.166667
chr15_81819278	0.272727	0.285714
chr15_81819284	0.504065	0.515464
chr15_81819506	0.0980392	0.0901639
chr15_81819672	0.0645161	0.078125
chr15_84952482	0.18	0.277778
chr15_84952757	0.451852	0.417582
chr15_84952761	0.57037	0.494737
chr15_84952771	0.418033	0.321839
chr15_89299785	0.0428571	0.0229885
chr15_9199469	0.0188679	0.04
chr15_9199472	0.267081	0.30303
chr15_9199473	0.154321	0.103093
chr15_9199483	0.0361446	0.026087
chr15_9199499	0.297619	0.362832
chr15_9200897	0.00819672	0.0186335
chr15_93489634	0.0509554	0.0860215
chr15_98833550	0.627586	0.47541
chr15_98833719	0.0325	0.0238095
chr15_98833866	0.00641026	0.0125786
chr15_99244654	0.0254237	0.00719425
chr15_99244655	0.286385	0.309353
chr16_13702581	0.341463	0.4
chr16_13702636	0.0966184	0.0987654
chr16_13702637	0.295238	0.277108
chr16_13814001	0.131148	0.166667
chr16_13814002	0.0159574	0.00970874
chr16_13814003	0.0265957	0.039604
chr16_17484777	0.010101	0.0163934
chr16_17503888	0.346154	0.113208
chr16_18407529	0.0155039	0.00826446
chr16_18834927	0.0511364	0.0294118
chr16_18834928	0.247253	0.326923
chr16_18872125	0.046875	0.025
chr16_20123739	0.226087	0.222727
chr16_20123748	0.432277	0.44878
chr16_20124326	0.104089	0.147287
chr16_20124383	0.00638978	0.00649351
chr16_20124386	0.0209581	0.0372671
chr16_20402365	0.0166113	0.031746
chr16_20691245	0.181818	0.240741
chr16_20691246	0.0649351	0.0185185
chr16_20691308	0.0902778	0.105263
chr16_28730231	0.0643275	0.0777778
chr16_31960664	0.0179641	0.0123457
chr16_31960665	0.0561798	0.0123457
chr16_31960666	0.117647	0.153846
chr16_33010669	0.0545455	0.0377358
chr16_33011794	0.22695	0.283333
chr16_33011841	0.202614	0.234568
chr16_33885048	0.0754717	0.0227273
chr16_37884345	0.013683	0.00826446
chr16_3863114	0.0491803	0.112903
chr16_3863121	0.336066	0.283333
chr16_40306464	0.047619	0.0833333
chr16_40306686	0.03125	0.0987654
chr16_40306691	0.0512821	0.0352941
chr16_40306692	0.0322581	0.0222222
chr16_40306700	0.0381679	0.0434783
chr16_40306742	0.026087	0.0113636
chr16_40306836	0.02	0.0277778
chr16_40363833	0.169231	0.1
chr16_40367466	0.178571	0.0816327
chr16_40367866	0.107143	0.12987
chr16_40413280	0.833333	0.786885
chr16_40413284	0.27451	0.137931
chr16_41570073	0.227723	0.169643
chr16_41570082	0.253731	0.213592
chr16_41570083	0.217822	0.184466
chr16_41570096	0.0606061	0.0392157
chr16_41570099	0.112195	0.108911
chr16_41572177	0.153846	0.0721649
chr16_41608589	0.0363636	0.0961538
chr16_41608592	0.0508475	0.0784314
chr16_41608744	0.0327869	0.0526316
chr16_41638028	0.0421053	0.010101
chr16_41638114	0.026455	0.00884956
chr16_41638126	0.0608108	0.0210526
chr16_41638275	0.0289855	0.0291262
chr16_41638296	0.09	0.0472441
chr16_41638329	0.0758294	0.0510204
chr16_4875295	0.0452675	0.0210526
chr16_6559994	0.0643777	0.0769231
chr16_67539208	0.0746269	0.0757576
chr16_67539225	0.0273973	0.126761
chr16_67539331	0.0212766	0.0895522
chr16_67539344	0.028777	0.0428571
chr16_67539397	0.188235	0.140625
chr16_67539497	0.0454545	0.0491803
chr16_67539554	0.076087	0.0547945
chr16_67539555	0.0408163	0.05
chr16_67539561	0.0693069	0.0526316
chr16_67539562	0.137255	0.0617284
chr16_67539678	0.0217391	0.0185185
chr16_67539697	0.0608108	0.0877193
chr16_67539698	0.04	0.0350877
chr16_67546154	0.113208	0.0784314
chr16_67546193	0.0909091	0.132075
chr16_67562457	0.0774648	0.183333
chr16_67562564	0.0404624	0.0615385
chr16_67585413	0.0428571	0.0175439
chr16_67585417	0.0724638	0.0701754
chr16_67585737	0.0555556	0.172414
chr16_72326201	0.0512821	0.0246914
chr16_72364885	0.011236	0.0609756
chr16_72364892	0.190789	0.285714
chr16_72364902	0.182432	0.186047
chr16_8846651	0.0097561	0.0165746
chr16_91655587	0.055794	0.0319635
chr16_91655615	0.261084	0.229167
chr16_91655620	0.151685	0.21978
chr16_91656070	0.124272	0.133333
chr16_91656086	0.0807754	0.122024
chr16_91656089	0.517799	0.546784
chr16_91656106	0.0273752	0.0213333
chr16_91656133	0.25429	0.290411
chr16_91656226	0.0144231	0.0346535
chr16_91656241	0.0464481	0.0597826
chr16_91665024	0.0517241	0.0322581
chr16_91918259	0.0331492	0.0645161
chr16_91918260	0.0860215	0.134021
chr16_91918261	0.0561224	0.0833333
chr16_91918277	0.101504	0.160584
chr16_94376011	0.078125	0.0634921
chr17_10213732	0.00349447	0.00233918
chr17_10237641	0.027972	0.0289855
chr17_13016813	0.0802469	0.0726644
chr17_13016926	0.0264026	0.0322581
chr17_13016930	0.144054	0.139286
chr17_13017007	0.160265	0.109091
chr17_13017012	0.0238663	0.0209974
chr17_13017037	0.0312076	0.0298507
chr17_13019564	0.0875	0.0686275
chr17_13019972	0.175407	0.18018
chr17_13019973	0.102703	0.117117
chr17_13020003	0.0510708	0.0305085
chr17_13020004	0.152027	0.112628
chr17_13020009	0.0306452	0.0576923
chr17_13020010	0.174679	0.194175
chr17_13020011	0.0669935	0.0930233
chr17_13020016	0.0137795	0.0258303
chr17_13020019	0.0213178	0.0182482
chr17_13022387	0.0170068	0.0457516
chr17_13022503	0.00826446	0.017094
chr17_15475865	0.226131	0.247619
chr17_17459115	0.0606061	0.0196078
chr17_17521876	0.0376569	0.0787402
chr17_21993078	0.0136986	0.0322581
chr17_23764424	0.0769231	0.0196078
chr17_23769269	0.138462	0.180556
chr17_23769274	0.193548	0.125
chr17_23769310	0.0784314	0.179104
chr17_23769877	0.0952381	0.150943
chr17_23769878	0.285714	0.211538
chr17_23770238	0.0197802	0.013986
chr17_23770284	0.0805085	0.0594406
chr17_23770319	0.0178571	0.0147783
chr17_24176124	0.183099	0.157303
chr17_24176125	0.0875912	0.0229885
chr17_24176191	0.097561	0.126437
chr17_24176442	0.230769	0.2
chr17_24176444	0.0588235	0.0574713
chr17_24176454	0.282443	0.413043
chr17_24176471	0.25	0.177083
chr17_24176483	0.159292	0.137931
chr17_24176488	0.54386	0.425287
chr17_24176489	0.428571	0.41573
chr17_24176494	0.0277778	0.0337079
chr17_24177814	0.15894	0.252427
chr17_24177820	0.0116279	0.0618557
chr17_24177822	0.0512821	0.097561
chr17_24177988	0.0847458	0.0235294
chr17_24178626	0.0945946	0.126761
chr17_24178651	0.0363636	0.0740741
chr17_24179444	0.072	0.116667
chr17_24179458	0.0403226	0.0447761
chr17_24179477	0.0434783	0.015625
chr17_24552842	0.307692	0.45679
chr17_24553777	0.178571	0.210526
chr17_24553781	0.150943	0.107143
chr17_24554797	0.045045	0.0166667
chr17_24562731	0.0707965	0.09375
chr17_24562735	0.188034	0.186441
chr17_24562751	0.288	0.229508
chr17_26283571	0.125	0.0875912
chr17_26283762	0.0190476	0.047619
chr17_27502795	0.429319	0.441748
chr17_30219242	0.0215054	0.016
chr17_32304589	0.100529	0.2375
chr17_32304590	0.0710383	0.0875
chr17_32304591	0.268156	0.363636
chr17_32818791	0.0248447	0.117647
chr17_32818792	0.157233	0.246377
chr17_32818827	0.0357143	0.0172414
chr17_32818830	0.174603	0.240741
chr17_32818834	0.0234375	0.0363636
chr17_32819186	0.362319	0.254902
chr17_32819210	0.182432	0.105263
chr17_32819218	0.180645	0.1
chr17_32819224	0.0121951	0.05
chr17_32819233	0.150259	0.107692
chr17_32819247	0.0689655	0.0909091
chr17_33688693	0.428571	0.491803
chr17_33688714	0.2	0.269841
chr17_33691240	0.155172	0.2
chr17_33928532	0.0614035	0.0877193
chr17_33928554	0.145038	0.126984
chr17_33928556	0.015625	0.016129
chr17_33928557	0.406015	0.482759
chr17_33928558	0.0514706	0.0793651
chr17_33928692	0.023622	0.0185185
chr17_33928698	0.0322581	0.05
chr17_33928729	0.0967742	0.0574713
chr17_33928733	0.0851064	0.116279
chr17_35124415	0.0392157	0.0588235
chr17_35997619	0.22	0.166667
chr17_35999913	0.336364	0.323529
chr17_36000021	0.229167	0.238095
chr17_36000036	0.5	0.5
chr17_36000051	0.112583	0.130435
chr17_36000359	0.142857	0.34
chr17_36000362	0.453333	0.6
chr17_36000363	0.217949	0.36
chr17_36000373	0.189873	0.357143
chr17_36005763	0.0422535	0.0273973
chr17_36006475	0.0784314	0.115385
chr17_36006476	0.0784314	0.0961538
chr17_37075751	0.119497	0.151515
chr17_37075785	0.0491803	0.0185185
chr17_37076730	0.183544	0.227273
chr17_37076739	0.710145	0.817073
chr17_37076753	0.0952381	0.144444
chr17_37076758	0.389262	0.431818
chr17_37076764	0.180556	0.253165
chr17_37076769	0.182432	0.142857
chr17_37076778	0.108696	0.270588
chr17_37076779	0.202247	0.252747
chr17_37077286	0.314815	0.328125
chr17_39845853	0.273307	0.307716
chr17_45662949	0.767705	0.842391
chr17_46774922	0.0166667	0.0285714
chr17_46774930	0.15625	0.333333
chr17_46774937	0.0701754	0.142857
chr17_46775081	0.0819672	0.107143
chr17_63052530	0.694118	0.724138
chr17_63052610	0.110236	0.172414
chr17_63052618	0.955556	1
chr17_63052619	0.0895522	0.107143
chr17_63052626	0.652174	0.622951
chr17_63052628	0.748201	0.754098
chr17_63052718	0.0921986	0.0365854
chr17_63052719	0.027972	0.060241
chr17_63052736	0.448529	0.382716
chr17_63052740	0.528571	0.536585
chr17_63052741	0.664234	0.62963
chr17_63052742	0.796992	0.779221
chr17_63052745	0.427536	0.44
chr17_63052785	0.72549	0.581818
chr17_63052797	0.509091	0.405405
chr17_63052801	0.196721	0.144737
chr17_63054094	0.133333	0.0967742
chr17_63054095	0.104348	0.0322581
chr17_63054096	0.12931	0.0983607
chr17_63054104	0.0973451	0.121622
chr17_63054131	0.472727	0.5
chr17_63054153	0.263158	0.375
chr17_63054184	0.185185	0.267857
chr17_63054198	0.159292	0.222222
chr17_63054211	0.114035	0.157895
chr17_63054352	0.107843	0.132353
chr17_63054358	0.245283	0.276923
chr17_63054359	0.54717	0.661538
chr17_63054361	0.132075	0.184615
chr17_63054371	0.0196078	0.0757576
chr17_6451063	0.581281	0.698925
chr17_6451064	0.0490196	0.0869565
chr17_6451066	0.403941	0.5
chr17_6451120	0.0677966	0.0754717
chr17_8290667	0.159664	0.2
chr17_83822644	0.0845771	0.183908
chr17_90621172	0.164179	0.150943
chr17_90859021	0.509091	0.568966
chr17_90901605	0.11194	0.118644
chr17_90906894	0.0666667	0.0392157
chr17_90906999	0.043956	0.129412
chr17_90907002	0.144385	0.119048
chr17_90916663	0.0380435	0.0357143
chr17_90916685	0.153846	0.204545
chr17_90916703	0.186047	0.219048
chr17_90923614	0.155738	0.09375
chr17_90923930	0.0285714	0.0625
chr17_90928411	0.10084	0.195652
chr17_90928453	0.260504	0.308824
chr17_90931187	0.0828402	0.0204082
chr17_90931205	0.198675	0.122449
chr17_90948870	0.108333	0.136986
chr17_90969538	0.0190476	0.0384615
chr17_94815945	0.302521	0.173077
chr17_94815946	0.0769231	0.06
chr18_10813843	0.218182	0.19469
chr18_23960378	0.0636943	0.0813953
chr18_23960379	0.0864198	0.0843373
chr18_23960384	0.0738255	0.0595238
chr18_23960405	0.138686	0.151163
chr18_23960423	0.101796	0.0947368
chr18_23960436	0.0606061	0.0659341
chr18_23960552	0.0434783	0.0238095
chr18_23960602	0.0136986	0.0227273
chr18_23960623	0.0751445	0.0119048
chr18_23960628	0.0326087	0.045977
chr18_23960636	0.128205	0.0795455
chr18_23960641	0.0212766	0.0117647
chr18_23960791	0.0424242	0.05
chr18_23960804	0.04	0.047619
chr18_23960903	0.0561798	0.0649351
chr18_23960999	0.0130719	0.0232558
chr18_25022629	0.212766	0.185714
chr18_32102548	0.0555556	0.04
chr18_32102555	0.178571	0.173077
chr18_32102615	0.0746269	0.0181818
chr18_32102625	0.0390625	0.0357143
chr18_32428081	0.255725	0.306306
chr18_33188488	0.179894	0.110092
chr18_33188552	0.037037	0.03
chr18_33188560	0.31016	0.293103
chr18_35602541	0.468468	0.483333
chr18_35602542	0.454545	0.483871
chr18_35602545	0.648148	0.571429
chr18_35602551	0.209091	0.155172
chr18_35602564	0.387387	0.285714
chr18_35603186	0.0169492	0.0517241
chr18_35606132	0.0821918	0.0987654
chr18_35606154	0.285714	0.263158
chr18_35606160	0.528169	0.632353
chr18_35606211	0.037037	0.0597015
chr18_35607358	0.146199	0.0731707
chr18_35607397	0.229299	0.350649
chr18_35607412	0.104294	0.169014
chr18_35608292	0.0759494	0.1
chr18_35608298	0.0952381	0.136364
chr18_35608752	0.0258621	0.0333333
chr18_35608760	0.064	0.0625
chr18_35672425	0.0184332	0.00515464
chr18_35672492	0.0235602	0.0164835
chr18_35672801	0.0839002	0.065
chr18_35672802	0.0225734	0.0788177
chr18_35672897	0.0103359	0.00561798
chr18_35672899	0.0680628	0.0514286
chr18_35672959	0.0232558	0.0324675
chr18_35674271	0.0457143	0.0324324
chr18_35674343	0.0970149	0.135294
chr18_35674353	0.0708333	0.0784314
chr18_35674360	0.25283	0.284848
chr18_35674366	0.0234375	0.0254777
chr18_35674437	0.0358974	0.0412371
chr18_35674533	0.20155	0.161972
chr18_35674550	0.0238095	0.013245
chr18_38186515	0.0517241	0.0188679
chr18_38298322	0.0153846	0.0238095
chr18_40218746	0.0161812	0.00588235
chr18_44424703	0.017094	0.020202
chr18_44888318	0.152381	0.186441
chr18_58678249	0.0103093	0.0060241
chr18_61588396	0.0152672	0.0172414
chr18_67488365	0.0319149	0.0227273
chr18_75433969	0.020979	0.0416667
chr18_76973953	0.28	0.272727
chr18_76973956	0.470588	0.457627
chr18_76973962	0.66	0.629032
chr18_76973980	0.192308	0.383333
chr18_76973991	0.365385	0.368421
chr18_76974854	0.654545	0.76
chr18_76974907	0.0338983	0.0447761
chr18_76974911	0.0588235	0.0379747
chr18_76974920	0.625	0.761364
chr18_76974921	0.773333	0.776596
chr18_76974936	0.147059	0.175258
chr18_76974941	0.0597015	0.0212766
chr18_76974942	0.815385	0.784946
chr18_76974945	0.0333333	0.0229885
chr18_76974946	0.448276	0.516854
chr18_76974951	0.40625	0.337349
chr18_76974952	0.539683	0.54321
chr18_76974954	0.387097	0.402439
chr18_76974955	0.383333	0.304878
chr18_76974959	0.2	0.296296
chr18_77661133	0.188679	0.15
chr19_10245688	0.133588	0.12766
chr19_10245696	0.920755	0.846715
chr19_10245733	0.138889	0.108434
chr19_10245809	0.00967742	0.00595238
chr19_28913219	0.132686	0.141104
chr19_29018560	0.0865385	0.0833333
chr19_29018564	0.179739	0.1875
chr19_29019787	0.0751445	0.0810811
chr19_29019792	0.172043	0.15
chr19_29019799	0.140625	0.134146
chr19_29019803	0.179894	0.275
chr19_29019945	0.0419162	0.1
chr19_29020496	0.0403226	0.078125
chr19_29020529	0.122137	0.0508475
chr19_3866385	0.448529	0.647059
chr19_3867362	0.529412	0.455882
chr19_3867363	0.188776	0.0985915
chr19_44396424	0.00487805	0.00248756
chr19_45005230	0.253521	0.205882
chr19_45005273	0.0769231	0.0294118
chr19_45005288	0.203008	0.285714
chr19_4760994	0.274194	0.413793
chr19_4761002	0.227273	0.209677
chr19_4761007	0.0508475	0.0338983
chr19_4761017	0.307692	0.301887
chr19_4761105	0.263158	0.290909
chr19_4763089	0.460177	0.578947
chr19_4763166	0.106557	0.160714
chr19_4763199	0.156522	0.2
chr19_4887687	0.211538	0.0434783
chr19_4887688	0.0576923	0.0294118
chr19_7455161	0.135593	0.174603
chr19_7455162	0.156522	0.233333
chr19_7480504	0.196429	0.211538
chr19_7538178	0.0240964	0.047619
chr19_8810307	0.0377358	0.0727273
chr19_8925716	0.0103734	0.0120968
chr1_128190078	0.23622	0.184211
chr1_131931516	0.0203327	0.0359712
chr1_132025641	0.0232558	0.0483871
chr1_132025701	0.168421	0.217949
chr1_132025706	0.10929	0.0379747
chr1_132025715	0.0238095	0.0263158
chr1_132025719	0.026738	0.0365854
chr1_132025722	0.0213904	0.0519481
chr1_132025734	0.0753769	0.0574713
chr1_133137544	0.122449	0.121951
chr1_133137561	0.00980392	0.00980392
chr1_133137570	0.0147059	0.0377358
chr1_133137983	0.076087	0.0465116
chr1_133138010	0.342697	0.344828
chr1_133138018	0.0512821	0.0229885
chr1_134759815	0.0166667	0.0373832
chr1_13625010	0.229508	0.344828
chr1_13625013	0.0666667	0.196721
chr1_13625015	0.482759	0.5
chr1_13625036	0.37037	0.428571
chr1_138486875	0.0176471	0.00537634
chr1_143747312	0.123967	0.103448
chr1_143755383	0.430108	0.327273
chr1_143755756	0.0655022	0.0543478
chr1_143755761	0.139344	0.110092
chr1_143755824	0.00900901	0.0283019
chr1_153116762	0.0131737	0.019656
chr1_153116765	0.0225282	0.0181818
chr1_153116766	0.0075662	0.0154242
chr1_156427536	0.0963855	0.0704225
chr1_156427550	0.0606061	0.0545455
chr1_156427612	0.704762	0.636364
chr1_156428031	0.276786	0.394366
chr1_156429209	0.0551181	0.015625
chr1_156429227	0.0955882	0.101695
chr1_156429238	0.118644	0.1
chr1_156680065	0.0405405	0.0298507
chr1_157136779	0.0178571	0.0277778
chr1_162598198	0.212291	0.165289
chr1_162598204	0.0543478	0.0630631
chr1_165867232	0.0192308	0.0545455
chr1_172092348	0.0561272	0.0660793
chr1_180085120	0.207547	0.157895
chr1_180424210	0.0867052	0.0735294
chr1_180424263	0.041958	0.0606061
chr1_181096455	0.603774	0.509804
chr1_185357196	0.0224359	0.0142857
chr1_188971923	0.0516432	0.0392157
chr1_25773070	0.555556	0.428571
chr1_25773084	0.232	0.207547
chr1_3656122	0.0595238	0.1
chr1_37442392	0.0728477	0.0108696
chr1_37442393	0.0718954	0.0337079
chr1_37442398	0.0397351	0.0120482
chr1_37443158	0.0258621	0.025
chr1_58415960	0.0333333	0.0147059
chr1_58416382	0.0294118	0.0588235
chr1_58416383	0.0144928	0.0769231
chr1_59874208	0.348315	0.349206
chr1_60478589	0.0429185	0.0677966
chr1_60478590	0.114625	0.237705
chr1_66672714	0.751561	0.692308
chr1_66673096	0.106383	0.0681818
chr1_75252513	0.0112613	0.012024
chr1_79704080	0.230769	0.0793651
chr1_86347725	0.0222222	0.0126582
chr1_86347736	0.188235	0.114943
chr1_86347737	0.180233	0.258427
chr1_86347801	0.0382166	0.0128205
chr1_86347802	0.0993789	0.0632911
chr1_86347926	0.0121951	0.030303
chr1_86347927	0.025	0.02
chr1_86347967	0.216049	0.268817
chr1_86350049	0.0313725	0.027972
chr1_86350051	0.0371747	0.0138889
chr1_86350105	0.144628	0.101852
chr1_86350115	0.106464	0.0629921
chr1_88264071	0.0866667	0.0519481
chr1_88272091	0.0808824	0.0447761
chr1_88272158	0.0625	0.0481928
chr1_93366795	0.0162602	0.03125
chr1_93509088	0.0139535	0.0181818
chr1_93695368	0.0330033	0.0635838
chr1_9722558	0.208696	0.155172
chr2_104667596	0.056338	0.030303
chr2_104667598	0.191489	0.166667
chr2_104667603	0.428571	0.210526
chr2_104667653	0.02	0.0192308
chr2_104669090	0.0108108	0.075
chr2_104669937	0.136905	0.155172
chr2_104670067	0.0325203	0.04
chr2_104680727	0.176245	0.14876
chr2_104680752	0.213333	0.0943396
chr2_104680756	0.300781	0.25
chr2_104680772	0.302326	0.330097
chr2_104680778	0.120301	0.161616
chr2_104681085	0.324675	0.342466
chr2_106963428	0.0229008	0.0163934
chr2_118869918	0.390977	0.480769
chr2_118869919	0.216418	0.196078
chr2_118869941	0.768657	0.660714
chr2_118869942	0.553957	0.464286
chr2_120620269	0.0192308	0.0166667
chr2_120620614	0.0434783	0.046875
chr2_120621213	0.0394737	0.030303
chr2_120733756	0.0283019	0.00787402
chr2_120733777	0.70098	0.767241
chr2_120733805	0.328829	0.382812
chr2_120733810	0.210317	0.167742
chr2_120733821	0.358333	0.369128
chr2_120733822	0.0393013	0.027972
chr2_120733835	0.172996	0.184932
chr2_120736265	0.0936556	0.0813953
chr2_120736940	0.0159363	0.0295359
chr2_120736942	0.0693069	0.0805085
chr2_120736952	0.767967	0.707207
chr2_120736963	0.176707	0.129167
chr2_120736975	0.716387	0.765766
chr2_120736976	0.627193	0.558559
chr2_120736982	0.0572082	0.0787037
chr2_120736993	0.0582329	0.0407407
chr2_120736996	0.169165	0.115385
chr2_120737001	0.460526	0.452756
chr2_120737007	0.00684931	0.00414938
chr2_120737009	0.00950119	0.00423729
chr2_121492794	0.0576923	0.04
chr2_121493230	0.0112994	0.0149254
chr2_121493247	0.0190476	0.046875
chr2_121493253	0.0190476	0.0634921
chr2_121753392	0.22	0.185185
chr2_130714204	0.145161	0.0571429
chr2_130714284	0.0338983	0.0923077
chr2_130715391	0.132075	0.263158
chr2_131026517	0.0420168	0.0234375
chr2_132309633	0.0530035	0.0763116
chr2_132309634	0.0026362	0.0015456
chr2_132309645	0.00420168	0.00188679
chr2_132309656	0.472316	0.387879
chr2_132309669	0.281321	0.246
chr2_132309848	0.00677392	0.0091047
chr2_132309855	0.00892857	0.00973574
chr2_132309863	0.0108611	0.0151099
chr2_132309868	0.00599251	0.00131926
chr2_132309873	0.0177606	0.0247593
chr2_132309876	0.00997698	0.0150068
chr2_132309880	0.878947	0.886866
chr2_132309883	0.0115119	0.0119205
chr2_132309884	0.164742	0.159304
chr2_132310837	0.00381679	0.00184502
chr2_132529138	0.0212766	0.0280374
chr2_14147987	0.323077	0.203704
chr2_14147991	0.184615	0.155172
chr2_14148013	0.0138889	0.047619
chr2_14148049	0.156522	0.266667
chr2_144540438	0.084507	0.12963
chr2_144540439	0.0140845	0.0196078
chr2_150832880	0.00455927	0.004914
chr2_151612850	0.0958904	0.0632911
chr2_151624335	0.083871	0.0163934
chr2_151624344	0.360902	0.188679
chr2_151626884	0.0666667	0.0333333
chr2_151626905	0.04	0.0166667
chr2_151626917	0.108108	0.0333333
chr2_151626929	0.184211	0.0724638
chr2_152781171	0.0143885	0.0204082
chr2_154537442	0.107345	0.0927835
chr2_154537909	0.0960452	0.159574
chr2_154537930	0.416216	0.275229
chr2_157013791	0.0289017	0.056338
chr2_157013841	0.0709677	0.046875
chr2_157014300	0.0344828	0.123457
chr2_157558110	0.136054	0.156757
chr2_157558140	0.223214	0.275
chr2_157558149	0.313253	0.367568
chr2_157558160	0.0664452	0.10303
chr2_158377484	0.0534351	0.0964912
chr2_158377502	0.075	0.142857
chr2_158377506	0.389078	0.442623
chr2_158377513	0.237237	0.238095
chr2_158377518	0.0881459	0.0986842
chr2_158377531	0.0668449	0.0931677
chr2_158377573	0.0167598	0.0285714
chr2_158378918	0.364742	0.358621
chr2_158378924	0.130814	0.164474
chr2_158378978	0.208226	0.289017
chr2_158378985	0.405195	0.505495
chr2_158378986	0.377309	0.466667
chr2_158378997	0.18509	0.272251
chr2_158380424	0.285714	0.311828
chr2_158383542	0.0347448	0.0292916
chr2_158383545	0.0720627	0.0519054
chr2_158383552	0.0633701	0.04628
chr2_158383584	0.0517504	0.0467836
chr2_158383591	0.0216678	0.0206593
chr2_158383596	0.0740966	0.060049
chr2_158383616	0.0898542	0.0755689
chr2_158383625	0.270211	0.224757
chr2_158383658	0.0905756	0.0587977
chr2_158383951	0.330614	0.290819
chr2_158383957	0.133431	0.101017
chr2_158383976	0.155627	0.13724
chr2_158384056	0.041189	0.0322043
chr2_158384179	0.0122599	0.00585803
chr2_158384953	0.950068	0.942254
chr2_158496385	0.00784314	0.00934579
chr2_158765532	0.0210526	0.00775194
chr2_160766154	0.0248963	0.015873
chr2_163047321	0.0666667	0.145455
chr2_164425891	0.0350877	0.0147059
chr2_165843626	0.465649	0.526316
chr2_167034845	0.0227273	0.011236
chr2_168202436	0.057377	0.157895
chr2_173227774	0.0357143	0.0107527
chr2_173227778	0.00970874	0.00952381
chr2_174327938	0.0517241	0.106667
chr2_181515406	0.00934579	0.0140845
chr2_181552127	0.0120096	0.0184922
chr2_181553743	0.203593	0.16
chr2_181868610	0.0405405	0.0481928
chr2_181868652	0.0652174	0.0113636
chr2_181868673	0.0853659	0.0918367
chr2_181868697	0.296512	0.242718
chr2_24968907	0.0327869	0.0666667
chr2_26396022	0.0262009	0.027972
chr2_26396028	0.033195	0.0326797
chr2_26396539	0.0228426	0.0424528
chr2_26396546	0.00980392	0.00938967
chr2_29776786	0.0934579	0.056338
chr2_29971208	0.176	0.129032
chr2_29986632	0.0196078	0.0657895
chr2_29986634	0.0530973	0.0519481
chr2_29986640	0.128205	0.181818
chr2_30961157	0.0283688	0.0222222
chr2_30971484	0.12963	0.153846
chr2_31026924	0.0149254	0.016129
chr2_31030364	0.0817844	0.0840336
chr2_31030369	0.0571429	0.0508475
chr2_31030370	0.0149254	0.00847458
chr2_31030384	0.111913	0.104167
chr2_31030932	0.142857	0.130769
chr2_31030942	0.0296296	0.0458015
chr2_31030943	0.154135	0.203252
chr2_31030959	0.0151515	0.0409836
chr2_31031049	0.037594	0.0487805
chr2_31031060	0.0790514	0.0887097
chr2_31032736	0.0163934	0.0245902
chr2_31049033	0.142857	0.129412
chr2_31050965	0.047619	0.125
chr2_31051009	0.0441989	0.147541
chr2_31051015	0.168478	0.190476
chr2_32306750	0.421384	0.37931
chr2_32309427	0.249619	0.249221
chr2_32331352	0.0507614	0.0224719
chr2_32331983	0.06	0.226415
chr2_32787751	0.0454545	0.0178571
chr2_32791786	0.207692	0.169811
chr2_32791796	0.241611	0.25
chr2_32791800	0.136986	0.0625
chr2_32791808	0.588652	0.424658
chr2_32791818	0.047619	0.0285714
chr2_32792678	0.157895	0.164179
chr2_32792679	0.183007	0.161765
chr2_32792683	0.083871	0.0909091
chr2_32792689	0.276074	0.323944
chr2_32792699	0.09375	0.0945946
chr2_34812105	0.0363636	0.0422535
chr2_37571425	0.0586735	0.0162162
chr2_37573939	0.0272021	0.0235294
chr2_37573942	0.0352021	0.0376812
chr2_37701400	0.235294	0.295082
chr2_42547002	0.0892857	0.113208
chr2_42547010	0.0344828	0.192308
chr2_42547016	0.0535714	0.0576923
chr2_42613589	0.039604	0.015873
chr2_42613692	0.0956522	0.0677966
chr2_42624703	0.0508475	0.0508475
chr2_42624743	0.134615	0.115385
chr2_42632984	0.160714	0.269231
chr2_42633052	0.0438596	0.0701754
chr2_5021195	0.0943396	0.0178571
chr2_5021202	0.127273	0.0689655
chr2_6541614	0.0314465	0.037037
chr2_6544756	0.0492958	0.0965517
chr2_71222553	0.113208	0.225806
chr2_82068248	0.12069	0.114754
chr2_82068251	0.284404	0.101695
chr2_82068406	0.5	0.34375
chr2_91015870	0.04	0.025974
chr2_91213117	0.075	0.0673077
chr2_91213226	0.010101	0.0352941
chr2_91213286	0.0244898	0.0315789
chr2_91213288	0.0201613	0.0319149
chr2_91213474	0.0135135	0.0182927
chr2_91214046	0.048	0.0756303
chr2_91214076	0.0185185	0.0107527
chr3_103066084	0.0359281	0.03125
chr3_103066090	0.28	0.242424
chr3_116744082	0.0472973	0.0163934
chr3_116744084	0.35461	0.266667
chr3_116744096	0.241135	0.112903
chr3_116744097	0.390071	0.271186
chr3_116744146	0.262712	0.0588235
chr3_116744163	0.180328	0.113208
chr3_116744583	0.0544218	0.0704225
chr3_116744584	0.027027	0.0277778
chr3_116744595	0.0337838	0.0133333
chr3_116744664	0.227941	0.237288
chr3_116744668	0.1	0.0943396
chr3_116744674	0.0416667	0.0172414
chr3_116744688	0.116402	0.0793651
chr3_116744693	0.207447	0.16129
chr3_116744694	0.228723	0.177419
chr3_116744704	0.411765	0.349206
chr3_118446576	0.02	0.0135135
chr3_127026542	0.135593	0.145455
chr3_135406848	0.0757576	0.0865385
chr3_135406870	0.144	0.221374
chr3_156565893	0.211538	0.172414
chr3_22214301	0.039801	0.016129
chr3_25756152	0.857143	0.821429
chr3_25756162	0.0714286	0.133333
chr3_25756174	0.0178571	0.03125
chr3_25756177	0.175439	0.384615
chr3_25793784	0.0192308	0.0153846
chr3_32336519	0.170507	0.178218
chr3_32555945	0.232955	0.206522
chr3_32555954	0.638418	0.573171
chr3_32556541	0.141791	0.174419
chr3_32556566	0.176471	0.218391
chr3_32561463	0.00833333	0.0373134
chr3_32561471	0.335453	0.272109
chr3_32561478	0.0481431	0.070122
chr3_32561482	0.1471	0.0858896
chr3_32561485	0.19542	0.218954
chr3_32561490	0.00934579	0.00986842
chr3_32561491	0.0340741	0.0212766
chr3_32561513	0.0067659	0.0191781
chr3_40793189	0.17765	0.131579
chr3_40793190	0.0306407	0.0360825
chr3_40793194	0.409201	0.402778
chr3_40793195	0.162679	0.125561
chr3_40793200	0.139326	0.186441
chr3_40793207	0.153017	0.161157
chr3_40794232	0.0664962	0.0793651
chr3_40794262	0.263982	0.2891
chr3_54799475	0.140496	0.0740741
chr3_58590311	0.00583942	0.0110236
chr3_58590695	0.0513595	0.0526316
chr3_58590700	0.17605	0.189944
chr3_58590809	0.0490956	0.0375723
chr3_58590817	0.0364706	0.038961
chr3_58590823	0.027088	0.0244499
chr3_80692247	0.030581	0.0236967
chr3_80692286	0.858672	0.838532
chr3_80706543	0.195489	0.172043
chr3_80706908	0.391597	0.469741
chr3_80706912	0.984301	0.977839
chr3_84977651	0.021692	0.0294118
chr3_88223454	0.03	0.0319149
chr3_88805047	0.0508475	0.0961538
chr3_88805402	0.25	0.276316
chr3_88805403	0.262712	0.285714
chr3_88805432	0.377193	0.322581
chr3_88818033	0.596154	0.45098
chr3_88818047	0.327273	0.192308
chr3_88818065	0.229508	0.16
chr3_88818111	0.209677	0.0784314
chr3_89674752	0.0895522	0.151515
chr3_90489205	0.0149701	0.0131004
chr3_94448551	0.0106383	0.0425532
chr3_94448591	0.0102041	0.00917431
chr3_96157983	0.0203046	0.0217391
chr3_96220489	0.0120482	0.00549451
chr3_96625806	0.152542	0.113208
chr3_96632467	0.0181818	0.0128205
chr3_96632713	0.280374	0.269841
chr4_102264782	0.0246914	0.0178571
chr4_102292907	0.130769	0.222222
chr4_102292938	0.141593	0.234375
chr4_103164712	0.338235	0.316667
chr4_103164739	0.0653595	0.0645161
chr4_103165402	0.122807	0.109091
chr4_103165420	0.0350877	0.0422535
chr4_108230620	0.306407	0.292079
chr4_108230862	0.131448	0.077193
chr4_108230876	0.012945	0.00355872
chr4_108230936	0.175911	0.2
chr4_108232060	0.0495868	0.0340909
chr4_108232180	0.102804	0.0899654
chr4_108232599	0.00452489	0.0107527
chr4_108232673	0.0919283	0.0769231
chr4_108233293	0.239075	0.232804
chr4_108233323	0.0525	0.0327103
chr4_108234791	0.143799	0.140541
chr4_115813439	0.128205	0.144654
chr4_118626126	0.56	0.590164
chr4_118626141	0.259259	0.234375
chr4_118626143	0.365385	0.403226
chr4_118626808	0.767857	0.694444
chr4_118626823	0.346154	0.333333
chr4_118626875	0.362069	0.436364
chr4_122859880	0.00727273	0.0247934
chr4_124896243	0.25	0.152778
chr4_128752175	0.0682731	0.0454545
chr4_129309891	0.0957096	0.0721649
chr4_129309920	0.0165563	0.01
chr4_129309984	0.240642	0.122093
chr4_129309986	0.0204082	0.00558659
chr4_129309987	0.0434783	0.0282486
chr4_129309997	0.165829	0.171429
chr4_129310001	0.0249377	0.0677966
chr4_131952655	0.393443	0.333333
chr4_135413567	0.0365854	0.0315789
chr4_135415408	0.0526316	0.032967
chr4_138260030	0.215569	0.261261
chr4_138260043	0.549133	0.516949
chr4_138260050	0.12963	0.1
chr4_138260077	0.258824	0.171875
chr4_138260088	0.0425532	0.0507246
chr4_138260099	0.124294	0.112
chr4_138260127	0.310734	0.286822
chr4_138260130	0.0701754	0.048
chr4_140950467	0.012987	0.015873
chr4_141760701	0.385965	0.245902
chr4_141760706	0.0535714	0.1
chr4_141761422	0.015625	0.04
chr4_141814926	0.0363636	0.03125
chr4_14957833	0.0174603	0.0233051
chr4_151047618	0.00668896	0.0314961
chr4_152332979	0.016129	0.017094
chr4_152332980	0.0241935	0.00892857
chr4_155621026	0.163522	0.309859
chr4_155621048	0.0265487	0.0568182
chr4_155621087	0.064257	0.0546875
chr4_155621108	0.164659	0.132743
chr4_155621110	0.0204918	0.018018
chr4_155621139	0.048951	0.0134228
chr4_155621141	0.0833333	0.0526316
chr4_155621487	0.125	0.145161
chr4_155621490	0.178771	0.246377
chr4_155621513	0.029703	0.115942
chr4_155621525	0.123077	0.145161
chr4_155621691	0.0121457	0.00884956
chr4_155621897	0.101974	0.102564
chr4_155621903	0.406452	0.392
chr4_155621904	0.285714	0.31746
chr4_155621909	0.138158	0.262295
chr4_155621912	0.0306122	0.042735
chr4_155621916	0.46595	0.5625
chr4_155621944	0.190476	0.245763
chr4_155621965	0.0962199	0.172414
chr4_155621968	0.0868056	0.0797101
chr4_155622317	0.135338	0.0824742
chr4_155622322	0.120879	0.112245
chr4_155622339	0.0668605	0.057554
chr4_155622342	0.0657143	0.05
chr4_155622371	0.47651	0.535211
chr4_155622377	0.232198	0.229299
chr4_155622378	0.0208955	0.0377358
chr4_155622379	0.0115942	0.0496894
chr4_155622499	0.0117647	0.0252101
chr4_155622500	0.0113636	0.0254237
chr4_155716520	0.0508475	0.22
chr4_156010666	0.510386	0.633333
chr4_21758028	0.0535714	0.037037
chr4_21834817	0.0700637	0.0192308
chr4_21836550	0.188755	0.28866
chr4_21836576	0.146119	0.1875
chr4_21836592	0.106299	0.153846
chr4_21836632	0.0292887	0.0446429
chr4_32022582	0.390909	0.413793
chr4_33019412	0.0392157	0.056338
chr4_33019416	0.02	0.0142857
chr4_33019420	0.44	0.459459
chr4_33020417	0.604651	0.518519
chr4_33020439	0.0839695	0.0147059
chr4_33020446	0.0759494	0.0138889
chr4_33020943	0.0238095	0.0190476
chr4_34550792	0.0273973	0.0491803
chr4_41518514	0.465636	0.341935
chr4_41518712	0.410082	0.372603
chr4_42920062	0.196078	0.234375
chr4_42921475	0.088	0.2125
chr4_42921481	0.614754	0.6625
chr4_42921484	0.119403	0.0833333
chr4_42921485	0.125	0.105263
chr4_42921486	0.354331	0.417722
chr4_42921491	0.552846	0.578947
chr4_42921494	0.507692	0.538462
chr4_42921496	0.133858	0.142857
chr4_42921502	0.392308	0.384615
chr4_42921509	0.385827	0.421053
chr4_42921522	0.345865	0.351351
chr4_42924095	0.37013	0.448276
chr4_44916231	0.394366	0.413793
chr4_53565475	0.0181818	0.031746
chr4_53565483	0.0178571	0.046875
chr4_53565519	0.0175439	0.0149254
chr4_53565533	0.0192308	0.0166667
chr4_53702217	0.0185185	0.037037
chr4_53702233	0.0172414	0.0166667
chr4_56875812	0.202797	0.271186
chr4_59618202	0.0514706	0.163636
chr5_104504977	0.284314	0.392157
chr5_104504979	0.205882	0.294118
chr5_113088048	0.0566038	0.0377358
chr5_113940053	0.0458015	0.1
chr5_115646668	0.00892857	0.00793651
chr5_117772302	0.0916667	0.0307692
chr5_122363630	0.0287356	0.01
chr5_124369605	0.0484848	0.0882353
chr5_125456603	0.0381166	0.028
chr5_125456604	0.0309735	0.0237154
chr5_125456605	0.653763	0.667939
chr5_125456623	0.331976	0.316364
chr5_125456648	0.0366795	0.0392157
chr5_125456906	0.281481	0.304348
chr5_125456907	0.278388	0.299401
chr5_125456927	0.139683	0.182353
chr5_125456928	0.0260586	0.0406977
chr5_125457246	0.0814332	0.0833333
chr5_125457250	0.281553	0.243243
chr5_125457284	0.282828	0.279661
chr5_125457443	0.0664653	0.0204082
chr5_125457465	0.0167598	0.00787402
chr5_125457476	0.224	0.152778
chr5_125457477	0.634921	0.564626
chr5_125457478	0.110256	0.102041
chr5_125457481	0.0741688	0.0714286
chr5_125457508	0.0169492	0.00877193
chr5_125457531	0.0333333	0.0416667
chr5_125457542	0.205357	0.131148
chr5_129984998	0.15625	0.158416
chr5_129985466	0.214286	0.206897
chr5_134620921	0.0117647	0.0207715
chr5_135407801	0.00990099	0.0166667
chr5_135407810	0.0515464	0.0862069
chr5_135909342	0.00617284	0.00197109
chr5_136913099	0.448718	0.303797
chr5_140622619	0.0987868	0.0592593
chr5_142669235	0.483645	0.530435
chr5_142669236	0.259953	0.327434
chr5_142669241	0.106888	0.102679
chr5_142669249	0.385922	0.434579
chr5_142669261	0.121037	0.12973
chr5_142669275	0.325373	0.379121
chr5_142669292	0.438486	0.402439
chr5_142870075	0.435115	0.339623
chr5_142870076	0.715385	0.849057
chr5_142870079	0.428571	0.45283
chr5_143392029	0.105572	0.12766
chr5_143392043	0.425595	0.353933
chr5_143395566	0.632653	0.627737
chr5_143396295	0.641732	0.6
chr5_143397075	0.368421	0.380117
chr5_143397086	0.202091	0.163158
chr5_143397124	0.297125	0.262857
chr5_143397127	0.287462	0.292818
chr5_144187072	0.0182371	0.0240964
chr5_144187080	0.010929	0.0108108
chr5_144817964	0.018018	0.00847458
chr5_14668973	0.0575035	0.0360656
chr5_150637579	0.0727273	0.0517241
chr5_150637589	0.0363636	0.12069
chr5_150638267	0.116667	0.140351
chr5_150638268	0.0172414	0.0545455
chr5_150638269	0.186441	0.188679
chr5_150641091	0.047619	0.0714286
chr5_19241526	0.184466	0.157895
chr5_19280700	0.0987654	0.0769231
chr5_19331539	0.169492	0.269231
chr5_19331546	0.212389	0.178571
chr5_19331547	0.136752	0.157895
chr5_19388162	0.0925926	0.0588235
chr5_23424706	0.015873	0.0740741
chr5_23424713	0.031746	0.031746
chr5_23424889	0.0961538	0.109091
chr5_24161104	0.0943396	0.134615
chr5_24161110	0.727273	0.796296
chr5_24161125	0.166667	0.156863
chr5_24161770	0.745098	0.821429
chr5_24161773	0.176471	0.145455
chr5_24161776	0.12963	0.0338983
chr5_25226708	0.160714	0.0377358
chr5_33996139	0.0633803	0.157895
chr5_36002291	0.268657	0.277778
chr5_36002293	0.0294118	0.0727273
chr5_48895806	0.105469	0.05
chr5_48895816	0.0809717	0.0982659
chr5_48895818	0.544355	0.56
chr5_48895950	0.304721	0.216418
chr5_48898923	0.0248756	0.0107527
chr5_48898953	0.395437	0.378571
chr5_48898970	0.407942	0.360544
chr5_48898983	0.148936	0.14375
chr5_48899004	0.343537	0.233161
chr5_48922405	0.0533981	0.111842
chr5_48928817	0.120968	0.211765
chr5_48949455	0.147287	0.15873
chr5_48949467	0.121118	0.139175
chr5_48949468	0.452308	0.463054
chr5_48949474	0.0766962	0.0990566
chr5_48949481	0.218837	0.214612
chr5_48949562	0.373418	0.367232
chr5_48949600	0.667883	0.629213
chr5_48951311	0.118705	0.124183
chr5_48951321	0.57931	0.473333
chr5_48951332	0.120438	0.0748299
chr5_48951731	0.146067	0.12
chr5_48951762	0.0215054	0.021978
chr5_48996853	0.201954	0.163265
chr5_48996858	0.25	0.283582
chr5_48996862	0.0848485	0.137931
chr5_48996867	0.18429	0.203883
chr5_49051115	0.0235849	0.0517241
chr5_49051128	0.442105	0.424051
chr5_49051133	0.102564	0.0903226
chr5_49051136	0.0515464	0.0718954
chr5_49074187	0.0449438	0.0446429
chr5_49074220	0.151515	0.210084
chr5_49080328	0.0368098	0.0361446
chr5_49086788	0.0327869	0.0375
chr5_49106056	0.42623	0.392857
chr5_49110092	0.360656	0.354331
chr5_49110103	0.161148	0.137795
chr5_49110106	0.447137	0.395161
chr5_49110146	0.221024	0.196429
chr5_49110210	0.469091	0.335196
chr5_49110211	0.393502	0.280899
chr5_49117012	0.231481	0.166667
chr5_49132568	0.216912	0.188235
chr5_49132576	0.236641	0.158537
chr5_49132666	0.0538462	0.0397351
chr5_49132999	0.04	0.0129032
chr5_49138384	0.138075	0.163399
chr5_49138498	0.168022	0.16092
chr5_49206533	0.0972222	0.148148
chr5_49215237	0.296167	0.3875
chr5_49215251	0.33945	0.375
chr5_49221508	0.0989011	0.126263
chr5_49221509	0.0892857	0.114428
chr5_49221538	0.0657143	0.0585366
chr5_49221544	0.0951009	0.10396
chr5_49221561	0.0822281	0.107477
chr5_49221878	0.652174	0.68595
chr5_49221900	0.166667	0.177966
chr5_49221955	0.292181	0.326241
chr5_49221959	0.121951	0.116788
chr5_49222008	0.446903	0.522727
chr5_49228191	0.107492	0.116162
chr5_49228275	0.034398	0.0409836
chr5_49228303	0.017199	0.012605
chr5_49228309	0.0600522	0.0528634
chr5_49228313	0.0171149	0.0409836
chr5_49228341	0.0230179	0.0391304
chr5_49228348	0.106494	0.0762332
chr5_49228354	0.200508	0.203463
chr5_49228374	0.249337	0.25
chr5_49228375	0.0238095	0.0403587
chr5_49228407	0.202312	0.212871
chr5_49228427	0.04534	0.0904977
chr5_49228429	0.183206	0.168182
chr5_49235454	0.0630252	0.0629371
chr5_49235467	0.0940171	0.0878378
chr5_49265371	0.266667	0.280992
chr5_49265623	0.0272109	0.0125786
chr5_49265627	0.10596	0.14557
chr5_49270066	0.287129	0.303867
chr5_49270070	0.445545	0.409836
chr5_49270078	0.4375	0.458599
chr5_49270157	0.118072	0.0934066
chr5_49270204	0.445545	0.401869
chr5_49270207	0.350877	0.347418
chr5_49270213	0.299742	0.298165
chr5_49270220	0.380711	0.372197
chr5_49270224	0.119363	0.0880829
chr5_49270234	0.314286	0.333333
chr5_49300685	0.219828	0.222222
chr5_49300776	0.0654545	0.0898204
chr5_49302313	0.195312	0.175
chr5_49384891	0.097561	0.0930233
chr5_49401881	0.0426136	0.0425532
chr5_49468547	0.16707	0.152985
chr5_65448045	0.262443	0.220472
chr5_65448046	0.513393	0.484375
chr5_73310773	0.363636	0.433566
chr5_73310778	0.513736	0.50641
chr5_73310781	0.0235849	0.0163934
chr5_73310785	0.0290828	0.03125
chr5_73310797	0.283619	0.311377
chr5_73312406	0.0247423	0.047619
chr5_73312424	0.0410448	0.0902256
chr5_73312444	0.428246	0.432161
chr5_73312495	0.0108932	0.0242915
chr5_89236839	0.0122605	0.00544959
chr6_110676371	0.15	0.0666667
chr6_110700581	0.0416667	0.0895522
chr6_110701142	0.277778	0.27451
chr6_110701204	0.0551181	0.0491803
chr6_110701205	0.0384615	0.0483871
chr6_110701206	0.0305344	0.0517241
chr6_110701221	0.296296	0.229508
chr6_110701227	0.0714286	0.173077
chr6_110701625	0.223776	0.238806
chr6_110701635	0.0454545	0.0416667
chr6_110702001	0.0294118	0.0666667
chr6_126642158	0.655914	0.583851
chr6_140539119	0.52968	0.679688
chr6_140539123	0.247706	0.291339
chr6_140565289	0.398438	0.5
chr6_21238786	0.136364	0.126582
chr6_21238787	0.299363	0.4625
chr6_21238815	0.167665	0.160494
chr6_21238835	0.081761	0.0684932
chr6_21238844	0.164474	0.0857143
chr6_21240913	0.0169492	0.0322581
chr6_21240925	0.186441	0.175439
chr6_21240938	0.0634921	0.0163934
chr6_21241250	0.278195	0.256757
chr6_21245810	0.309091	0.111111
chr6_21258109	0.161765	0.213115
chr6_21258117	0.0153846	0.0447761
chr6_21258123	0.366197	0.424242
chr6_21258213	0.015625	0.127273
chr6_21258214	0.109375	0.122807
chr6_21261714	0.0443038	0.129032
chr6_21261787	0.242938	0.235294
chr6_21261788	0.116667	0.119658
chr6_21261795	0.141304	0.1
chr6_21261802	0.379679	0.421569
chr6_21261803	0.177419	0.126214
chr6_21261816	0.08125	0.104651
chr6_21261821	0.0484848	0.0430108
chr6_21261845	0.325444	0.369565
chr6_21261856	0.193548	0.216867
chr6_21261859	0.335443	0.3
chr6_21261861	0.0377358	0.0645161
chr6_21261865	0.153846	0.166667
chr6_21261872	0.682081	0.585106
chr6_21353861	0.0896552	0.0631579
chr6_21353894	0.0634921	0.0190476
chr6_21353896	0.0432432	0.0673077
chr6_21444786	0.0530973	0.0306122
chr6_21444853	0.109589	0.118644
chr6_21444869	0.19403	0.260274
chr6_21444891	0.261146	0.253012
chr6_21444900	0.125	0.102273
chr6_21444911	0.282609	0.246575
chr6_21444953	0.012987	0.0294118
chr6_21480682	0.231405	0.12963
chr6_21521066	0.129032	0.174419
chr6_21521067	0.15625	0.244444
chr6_21521093	0.09375	0.0674157
chr6_31092270	0.150685	0.18
chr6_31208768	0.0925926	0.0895522
chr6_31208778	0.0869565	0.0588235
chr6_31208780	0.045045	0.0285714
chr6_31208784	0.112903	0.0138889
chr6_31208792	0.0394737	0.0645161
chr6_31208793	0.105263	0.120879
chr6_31208794	0.0965517	0.0537634
chr6_31210797	0.333333	0.293333
chr6_31214263	0.149425	0.164384
chr6_31214536	0.072	0.0659341
chr6_31512151	0.457746	0.457627
chr6_31512152	0.120567	0.046875
chr6_31512160	0.167883	0.233333
chr6_31512171	0.373134	0.490196
chr6_31515665	0.194444	0.0987654
chr6_31515667	0.296552	0.3
chr6_31515669	0.0466667	0.0375
chr6_31515708	0.0375	0.0163934
chr6_31515714	0.0529801	0.0289855
chr6_31515730	0.192771	0.166667
chr6_31515734	0.0118343	0.0632911
chr6_31515747	0.594937	0.692308
chr6_31515758	0.164286	0.156863
chr6_31515767	0.181818	0.160714
chr6_31515768	0.0149254	0.0178571
chr6_31515769	0.0676692	0.0350877
chr6_38558505	0.339744	0.538462
chr6_38558518	0.219101	0.272727
chr6_38558522	0.185185	0.245902
chr6_38558525	0.127451	0.227273
chr6_38558895	0.128205	0.0645161
chr6_38558910	0.462766	0.492754
chr6_38558913	0.229167	0.268657
chr6_38562244	0.11	0.102564
chr6_38562327	0.0777385	0.0869565
chr6_38563614	0.0837696	0.0681818
chr6_38566744	0.138462	0.166667
chr6_38818679	0.0435435	0.079096
chr6_38818680	0.0126227	0.0244565
chr6_39335127	0.113475	0.0740741
chr6_45071359	0.0149254	0.05
chr6_45085073	0.162162	0.2
chr6_45090652	0.028777	0.0333333
chr6_45098555	0.0333333	0.0943396
chr6_45103576	0.180328	0.0333333
chr6_45103585	0.0327869	0.109375
chr6_45103588	0.306452	0.220339
chr6_45103599	0.136364	0.189655
chr6_45103605	0.0597015	0.0983607
chr6_45103609	0.0294118	0.0491803
chr6_45103612	0.242424	0.303571
chr6_45103651	0.0566038	0.037037
chr6_45104246	0.137255	0.133333
chr6_45109018	0.104	0.138614
chr6_45109029	0.212766	0.256881
chr6_45109238	0.19774	0.182796
chr6_45109243	0.110465	0.166667
chr6_45125099	0.0793651	0.0420168
chr6_45129737	0.076087	0.0985915
chr6_45129759	0.1	0.177419
chr6_45129839	0.0689655	0.106667
chr6_45135937	0.140127	0.133333
chr6_45135942	0.0675676	0.0869565
chr6_45136020	0.0735294	0.0655738
chr6_45138063	0.0447761	0.0757576
chr6_45138080	0.0769231	0.08
chr6_45138089	0.207792	0.232877
chr6_45138098	0.164179	0.182927
chr6_45138164	0.078125	0.189655
chr6_45138165	0.0666667	0.132075
chr6_45138180	0.107143	0.164179
chr6_45143292	0.203704	0.277778
chr6_45151209	0.109375	0.0813953
chr6_45152539	0.1	0.0869565
chr6_45152540	0.0895522	0.154545
chr6_45152551	0.153846	0.141414
chr6_45152561	0.18	0.106667
chr6_45180607	0.213675	0.290698
chr6_45195674	0.0352113	0.120879
chr6_45195751	0.0166667	0.0412371
chr6_45227516	0.275362	0.226415
chr6_45227641	0.101449	0.0373832
chr6_45235373	0.0746269	0.0821918
chr6_45235475	0.0789474	0.102941
chr6_45235513	0.166667	0.174603
chr6_45235517	0.139241	0.19403
chr6_45235526	0.116883	0.147059
chr6_45235538	0.299213	0.294118
chr6_45235544	0.0943396	0.0769231
chr6_45235572	0.2	0.206349
chr6_45240312	0.0377358	0.0655738
chr6_45250932	0.119718	0.0416667
chr6_45250948	0.0676692	0.0882353
chr6_45298510	0.108333	0.0588235
chr6_45308378	0.111111	0.144928
chr6_45308379	0.0806452	0.136364
chr6_45309860	0.106557	0.114286
chr6_45309862	0.0737705	0.0714286
chr6_45309865	0.106557	0.2
chr6_45309875	0.12782	0.223684
chr6_45309885	0.126761	0.189873
chr6_45315875	0.157895	0.0895522
chr6_45315876	0.142857	0.0625
chr6_45315888	0.148148	0.0833333
chr6_45315889	0.294118	0.109375
chr6_45315896	0.0819672	0.0149254
chr6_45315971	0.0775862	0.0952381
chr6_45316056	0.162162	0.15942
chr6_45332828	0.0731707	0.047619
chr6_45332840	0.823529	0.868852
chr6_45332841	0.528736	0.688525
chr6_45333026	0.294118	0.431373
chr6_45333030	0.75	0.811321
chr6_45363483	0.145161	0.132075
chr6_45363485	0.0333333	0.0740741
chr6_45363495	0.142857	0.0793651
chr6_45363498	0.25	0.258065
chr6_45363541	0.185185	0.101695
chr6_45363569	0.218182	0.134328
chr6_45363608	0.0769231	0.109589
chr6_45367565	0.45	0.290909
chr6_45367609	0.0615385	0.037037
chr6_45370624	0.127273	0.12963
chr6_47869475	0.137255	0.222222
chr6_47871415	0.40367	0.407407
chr6_47871417	0.0185185	0.0178571
chr6_47871432	0.259259	0.25
chr6_47871439	0.544554	0.532258
chr6_49254610	0.108808	0.0210526
chr6_49254628	0.538462	0.60396
chr6_49254653	0.0596026	0.0810811
chr6_49254660	0.298137	0.26087
chr6_49254666	0.150943	0.197183
chr6_49254679	0.088	0.0857143
chr6_49254768	0.142857	0.156863
chr6_49256422	0.0380435	0.0121951
chr6_49256423	0.275676	0.275
chr6_49256424	0.411429	0.44
chr6_49256460	0.367089	0.342857
chr6_49258630	0.0441989	0.0978261
chr6_49258793	0.0898876	0.104
chr6_49258794	0.182353	0.15
chr6_49258829	0.20438	0.183908
chr6_49258830	0.182482	0.218391
chr6_49259083	0.0984252	0.0915493
chr6_49259086	0.14741	0.129496
chr6_49259125	0.371901	0.421053
chr6_49259126	0.193277	0.267857
chr6_49259145	0.0856164	0.132867
chr6_49259823	0.0703125	0.115385
chr6_49259846	0.605	0.598039
chr6_49259855	0.128713	0.10101
chr6_49260958	0.0277778	0.016
chr6_49260960	0.0942249	0.096
chr6_49260965	0.151703	0.155738
chr6_49260979	0.0640244	0.104478
chr6_49261021	0.116183	0.166667
chr6_49261022	0.159483	0.193878
chr6_67293502	0.0952381	0.046875
chr6_72430557	0.111111	0.0384615
chr6_77543631	0.117647	0.0677966
chr6_80271400	0.0701754	0.138462
chr6_80271401	0.0350877	0.140625
chr6_80271402	0.0862069	0.140625
chr6_80271417	0.212121	0.342105
chr6_80271433	0.09375	0.117647
chr6_80315742	0.285714	0.272727
chr6_80315746	0.240741	0.245902
chr6_80315760	0.238095	0.318182
chr6_85944850	0.0113636	0.0408163
[truncated: 529 more rows]

## Sheet: GlobalOffT.SameSites_BoxB
EditingSite1Based	Mecp2_gRNA_A2GEditingPercent	untreated_A2GEditingPercent
chr1_128190078	0.163265	0.134831
chr1_131931516	0.0384927	0.0402708
chr1_132025641	0.0276008	0.0285714
chr1_132025701	0.240566	0.197031
chr1_132025706	0.0642857	0.0512484
chr1_132025715	0.04	0.0236407
chr1_132025719	0.0104849	0.0158416
chr1_132025722	0.0117647	0.0254335
chr1_132025734	0.0541612	0.0457746
chr1_133137544	0.0823045	0.0616279
chr1_133137561	0.00582242	0.0132371
chr1_133137570	0.0213675	0.0169287
chr1_133137983	0.11828	0.0651491
chr1_133138010	0.247764	0.254181
chr1_133138018	0.0262726	0.0224806
chr1_134759815	0.057971	0.0136364
chr1_13625010	0.317536	0.268018
chr1_13625013	0.155294	0.119369
chr1_13625015	0.581948	0.488938
chr1_13625036	0.487119	0.356164
chr1_138486875	0.00878735	0.004095
chr1_143747312	0.0508475	0.0773109
chr1_143755383	0.434153	0.345061
chr1_143755756	0.0528541	0.0272374
chr1_143755761	0.0659722	0.0651828
chr1_143755824	0.018711	0.0151229
chr1_153116762	0.0161245	0.0165521
chr1_153116765	0.0320765	0.0298969
chr1_153116766	0.0132581	0.0121573
chr1_156427536	0.104762	0.134981
chr1_156427550	0.124	0.0732323
chr1_156427612	0.745819	0.833846
chr1_156428031	0.48265	0.520305
chr1_156429209	0.0727651	0.0611888
chr1_156429227	0.125261	0.101201
chr1_156429238	0.126087	0.0813149
chr1_156680065	0.0671141	0.0433839
chr1_157136779	0.056701	0.00408163
chr1_162598198	0.318182	0.174507
chr1_162598204	0.124352	0.0606061
chr1_165867232	0.0706522	0.0507614
chr1_172092348	0.0861692	0.0614035
chr1_180085120	0.0447761	0.0784314
chr1_180424210	0.118105	0.0394432
chr1_180424263	0.0611746	0.0269179
chr1_181096455	0.593023	0.449367
chr1_185357196	0.0163148	0.0198473
chr1_188971923	0.102062	0.0625
chr1_25773070	0.415808	0.385827
chr1_25773084	0.22	0.207692
chr1_3656122	0.0897436	0.105882
chr1_37442392	0.102564	0.0830946
chr1_37442393	0.0502793	0.0569801
chr1_37442398	0.176991	0.0484848
chr1_37443158	0.0456204	0.0347222
chr1_58415960	0.0153846	0.00769231
chr1_58416382	0.0167364	0.0238095
chr1_58416383	0.0168776	0.0225564
chr1_59874208	0.542784	0.41959
chr1_60478589	0.0922541	0.0729167
chr1_60478590	0.148376	0.161485
chr1_66672714	0.809327	0.772167
chr1_66673096	0.186441	0.183333
chr1_75252513	0.00802568	0.0138229
chr1_79704080	0.0726496	0.110454
chr1_86347725	0.0163488	0.027027
chr1_86347736	0.228261	0.237805
chr1_86347737	0.178756	0.236364
chr1_86347801	0.010989	0.0175
chr1_86347802	0.0862745	0.131054
chr1_86347926	0.0264026	0.0287206
chr1_86347927	0.0297521	0.0246114
chr1_86347967	0.20075	0.194203
chr1_86350049	0.0351105	0.0452539
chr1_86350051	0.0468948	0.0824295
chr1_86350105	0.122642	0.165505
chr1_86350115	0.0665468	0.107595
chr1_88264071	0.125668	0.120092
chr1_88272091	0.0574713	0.10687
chr1_88272158	0.0537634	0.104167
chr1_93366795	0.0496614	0.0521739
chr1_93509088	0.0267281	0.0165975
chr1_93695368	0.144068	0.0595238
chr1_9722558	0.143333	0.140673
chr10_121589293	0.0263789	0.0282258
chr10_127067880	0.0629742	0.082779
chr10_127067882	0.235842	0.238552
chr10_127479837	0.0823529	0.150943
chr10_20252165	0.0148148	0.025641
chr10_20253043	0.0728291	0.0793103
chr10_20253044	0.0674157	0.0547945
chr10_20253056	0.0373563	0.0237288
chr10_20254457	0.0763889	0.16185
chr10_20254468	0.189815	0.212121
chr10_20254473	0.0418848	0.0181818
chr10_20254486	0.0916667	0.102439
chr10_20340927	0.0308057	0.0243619
chr10_29228095	0.137255	0.115044
chr10_32756845	0.105556	0.0875
chr10_32756849	0.0335196	0.0243902
chr10_32781978	0.107143	0.0877193
chr10_32781979	0.046875	0.0655738
chr10_32781980	0.046875	0.0655738
chr10_32781992	0.0416667	0.117647
chr10_39655853	0.0686567	0.0368664
chr10_40258512	0.100629	0.107438
chr10_49242461	0.868421	0.584416
chr10_49244330	0.58	0.590047
chr10_49244334	0.0469136	0.0470588
chr10_49244347	0.0807453	0.0144231
chr10_49272776	0.678138	0.611714
chr10_49272789	0.615702	0.607069
chr10_60133278	0.0446588	0.0359526
chr10_60133279	0.0941129	0.0548815
chr10_61582084	0.00731707	0.0380228
chr10_63022219	0.0617284	0.0974026
chr10_67546540	0.00790306	0.00369174
chr10_77322603	0.181894	0.120509
chr10_77322607	0.897351	0.908482
chr10_77322608	0.414191	0.515487
chr10_77322621	0.334218	0.492911
chr10_77322631	0.195195	0.15625
chr10_77322658	0.236181	0.169492
chr10_77322659	0.286408	0.195122
chr10_77324052	0.319249	0.294118
chr10_77324060	0.943662	0.954545
chr10_77324068	0.425926	0.484848
chr10_77324084	0.882576	0.808219
chr10_77324088	0.667969	0.429688
chr10_77324089	0.836576	0.625
chr10_77324095	0.148936	0.116667
chr10_77645099	0.37451	0.197556
chr10_78439945	0.0299652	0.0455446
chr10_78439946	0.0116518	0.0200258
chr10_78439947	0.0531538	0.060668
chr10_80949087	0.0406732	0.0318602
chr10_80949113	0.0257235	0.0236686
chr10_81029931	0.0566038	0.00831601
chr10_81030439	0.322208	0.10643
chr10_81030512	0.0540037	0.0158046
chr10_83611903	0.04	0.0444444
chr10_85115671	0.0293725	0.0397436
chr10_86836295	0.0690691	0.0514286
chr10_86836300	0.0378457	0.0179558
chr10_86836320	0.0295567	0.0451467
chr10_86836339	0.359911	0.350859
chr10_86836344	0.553055	0.503012
chr10_86836354	0.158919	0.15674
chr10_86836357	0.198711	0.177551
chr10_86836358	0.0686275	0.0769231
chr10_86836368	0.188804	0.222571
chr10_86837227	0.00483092	0.0111317
chr10_86837235	0.0687623	0.0818898
chr10_86837257	0.857411	0.838996
chr10_86837259	0.0160772	0.0182841
chr10_86837260	0.430034	0.508333
chr10_86837264	0.0560897	0.0568475
chr10_86837267	0.190193	0.210657
chr10_86837287	0.120795	0.165138
chr10_86837288	0.0133929	0.0140127
chr10_86837289	0.00761035	0.0091623
chr10_86837334	0.0283401	0.0282575
chr10_91118456	0.688849	0.513619
chr10_92116961	0.214286	0.25
chr10_92116968	0.0879121	0.0740741
chr10_94221351	0.0477941	0.0431373
chr10_94221362	0.398374	0.52459
chr11_101767048	0.10559	0.07277
chr11_101972529	0.0266027	0.0156076
chr11_101972535	0.0146119	0.00699029
chr11_101972551	0.128688	0.107764
chr11_101972669	0.162049	0.0856924
chr11_101972685	0.00634058	0.00860303
chr11_102287648	0.633242	0.136307
chr11_102515175	0.171429	0.127907
chr11_102515176	0.252525	0.230769
chr11_102519252	0.0792079	0.0549451
chr11_102519263	0.0251256	0.0965909
chr11_102519302	0.304569	0.449438
chr11_102519329	0.247312	0.375
chr11_102519545	0.561856	0.508772
chr11_102525651	0.145299	0.2
chr11_102525661	0.277311	0.260504
chr11_102525666	0.159664	0.210084
chr11_105928080	0.15468	0.219464
chr11_115395412	0.0455951	0.0411687
chr11_119146561	0.039267	0.0267857
chr11_119146653	0.0906667	0.0386364
chr11_119146800	0.270732	0.149038
chr11_11932286	0.147661	0.0992481
chr11_11932287	0.153061	0.115562
chr11_119898601	0.20643	0.0594855
chr11_120579091	0.0134114	0.00841453
chr11_121253786	0.0989305	0.0129702
chr11_30101758	0.0318471	0.031746
chr11_30101812	0.0592105	0.0859375
chr11_35786804	0.0186667	0.0175246
chr11_35786841	0.0252996	0.0150987
chr11_35787877	0.0244798	0.0182648
chr11_35787910	0.01625	0.0189573
chr11_35787911	0.162762	0.183365
chr11_36580753	0.175439	0.283019
chr11_36582342	0.0857143	0.181818
chr11_36582348	0.577465	0.762712
chr11_36582355	0.0869565	0.242424
chr11_36582356	0.913043	0.818182
chr11_46272643	0.917369	0.895431
chr11_4767141	0.0752427	0.103614
chr11_51600462	0.0756144	0.0949612
chr11_51600484	0.0374787	0.0311891
chr11_51993251	0.0535714	0.046875
chr11_51993252	0.0572687	0.0425532
chr11_51995715	0.194268	0.155709
chr11_51995730	0.0649351	0.0693878
chr11_51995757	0.0261194	0.0322581
chr11_51995906	0.0328283	0.00961539
chr11_51995907	0.0255102	0.00914634
chr11_51995908	0.111979	0.0670732
chr11_52125544	0.0352113	0.0301508
chr11_55110583	0.016596	0.00524717
chr11_5525558	0.406498	0.119748
chr11_59456201	0.482301	0.517073
chr11_59456242	0.0311284	0.04
chr11_59456246	0.255144	0.325
chr11_59456257	0.247525	0.219008
chr11_59456262	0.0755556	0.101167
chr11_59456266	0.344538	0.252918
chr11_59456275	0.117886	0.0941176
chr11_59456276	0.0532787	0.078125
chr11_5967429	0.0100806	0.0318979
chr11_60444180	0.040282	0.0322266
chr11_60444877	0.00721501	0.00570613
chr11_62316340	0.24165	0.186047
chr11_62322878	0.518349	0.45584
chr11_62322883	0.0913838	0.0785498
chr11_62322890	0.615942	0.525862
chr11_62322922	0.195991	0.225464
chr11_62322925	0.136986	0.156812
chr11_62322940	0.36	0.353535
chr11_62323401	0.707729	0.762346
chr11_62323415	0.290249	0.29003
chr11_62325982	0.55122	0.2
chr11_62328628	0.2249	0.246032
chr11_6471282	0.00621854	0.00329866
chr11_69676530	0.0169492	0.0543478
chr11_69783131	0.153439	0.056872
chr11_70032341	0.1	0.0223881
chr11_70032663	0.223077	0.194805
chr11_70032664	0.317829	0.415584
chr11_70035050	0.0875	0.169014
chr11_70037158	0.057377	0.117647
chr11_70037172	0.167939	0.130841
chr11_70037173	0.219697	0.392523
chr11_70037188	0.307143	0.438017
chr11_70037205	0.0441176	0.104348
chr11_70037221	0.106195	0.0727273
chr11_7170104	0.503597	0.0804438
chr11_74386294	0.0453814	0.0580308
chr11_75176447	0.0925926	0.0688406
chr11_75300537	0.0732899	0.0791457
chr11_75300550	0.0261845	0.024666
chr11_75300558	0.0502336	0.0466667
chr11_75300560	0.247031	0.298839
chr11_75300561	0.0313589	0.0394231
chr11_75300565	0.0341297	0.0492565
chr11_75300577	0.741419	0.735238
chr11_75300578	0.751982	0.780418
chr11_75300580	0.031746	0.0399619
chr11_75300582	0.0621404	0.0800377
chr11_75300584	0.381776	0.469369
chr11_75300593	0.333049	0.384391
chr11_75300610	0.093199	0.0957827
chr11_75300613	0.0104	0.0254417
chr11_75300618	0.53135	0.485955
chr11_75300622	0.110565	0.0609579
chr11_75300623	0.473207	0.379161
chr11_75300630	0.342175	0.307632
chr11_75300631	0.403662	0.369417
chr11_75300638	0.0167323	0.00611888
chr11_75300643	0.0626679	0.042449
chr11_75300972	0.00943396	0.0204724
chr11_75300977	0.161634	0.183459
chr11_75300985	0.107656	0.10559
chr11_75300999	0.253417	0.27101
chr11_75301000	0.517874	0.473501
chr11_75301007	0.128096	0.128788
chr11_75301008	0.0588235	0.0628312
chr11_75301010	0.0745131	0.0723781
chr11_75301015	0.879323	0.885451
chr11_75301019	0.193504	0.190505
chr11_75301022	0.0398379	0.0244339
chr11_75301024	0.0525606	0.0648038
chr11_75301032	0.104399	0.106933
chr11_75301040	0.0675768	0.0678593
chr11_75301041	0.0640763	0.0768758
chr11_75576826	0.032767	0.0482042
chr11_75705297	0.11234	0.143728
chr11_76781837	0.0123192	0.00567595
chr11_77467460	0.226006	0.0653846
chr11_77534493	0.0249769	0.01732
chr11_77534495	0.0265252	0.0165939
chr11_77534496	0.0619006	0.0321489
chr11_77536043	0.0480082	0.0206649
chr11_77536054	0.246479	0.239196
chr11_80362941	0.0692488	0.0874439
chr11_85190005	0.0411184	0.0556452
chr11_87585613	0.0823045	0.0220588
chr11_94542013	0.386441	0.482353
chr11_94542024	0.102804	0.170455
chr11_94542033	0.397516	0.366477
chr11_95770496	0.0411765	0.0172712
chr11_97137186	0.120724	0.0625
chr11_97328630	0.0138889	0.00584795
chr11_97328664	0.0472637	0.065534
chr11_97843174	0.351733	0.395884
chr11_97843182	0.293779	0.327414
chr11_97843183	0.257611	0.261661
chr11_97843725	0.163855	0.232508
chr11_97843728	0.144876	0.208861
chr11_97845748	0.00767918	0.00601052
chr11_98083286	0.167832	0.105714
chr11_98901330	0.16	0.182526
chr12_100207186	0.449182	0.252491
chr12_101919872	0.392694	0.333333
chr12_102965382	0.0559441	0.0625
chr12_102965391	0.0970149	0.0740741
chr12_109546744	0.204753	0.170683
chr12_109547644	0.413189	0.238372
chr12_109547961	0.38106	0.415916
chr12_109559014	0.725694	0.270694
chr12_109563691	0.389118	0.110017
chr12_109607879	0.0450751	0.0112867
chr12_109676432	0.490991	0.5
chr12_109676457	0.237113	0.358382
chr12_109676467	0.0995025	0.0994152
chr12_109715651	0.51773	0.473118
chr12_109715751	0.168142	0.283582
chr12_109722775	0.871429	0.836364
chr12_109740562	0.283582	0.248649
chr12_111734069	0.0463768	0.0416667
chr12_111734070	0.0857988	0.044226
chr12_112958239	0.580645	0.648208
chr12_112958242	0.785953	0.795666
chr12_16985065	0.0140127	0.01287
chr12_25054650	0.631016	0.539394
chr12_25060276	0.372881	0.407407
chr12_25060283	0.617886	0.758621
chr12_25060293	0.798507	0.827586
chr12_25060296	0.619403	0.789474
chr12_3404167	0.116766	0.150968
chr12_3404168	0.250389	0.277851
chr12_3404248	0.806635	0.797166
chr12_3404266	0.358562	0.243099
chr12_3404616	0.170854	0.147287
chr12_3404637	0.19296	0.251092
chr12_3404647	0.71161	0.744612
chr12_3404648	0.45528	0.546141
chr12_3404660	0.0218642	0.0197922
chr12_3405173	0.0766962	0.0871212
chr12_4107502	0.552304	0.0610786
chr12_44601068	0.0352467	0.0276046
chr12_46700334	0.833577	0.56804
chr12_4879399	0.00585176	0.0106717
chr12_4879400	0.00789993	0.00638978
chr12_4879452	0.0229885	0.0190381
chr12_54671755	0.335731	0.264631
chr12_54671771	0.0814815	0.0585938
chr12_66996445	0.0336134	0.205479
chr12_66996487	0.0461538	0.0571429
chr12_66996490	0.289062	0.416667
chr12_66996494	0.0973451	0.0714286
chr12_66996500	0.28972	0.283582
chr12_67119743	0.04	0.0153846
chr12_67172263	0.107143	0.0983607
chr12_67177387	0.255507	0.184397
chr12_67177402	0.114625	0.107383
chr12_67177429	0.421277	0.344
chr12_69311210	0.0215336	0.0229358
chr12_70994601	0.128834	0.122449
chr12_70994620	0.0373626	0.0561331
chr12_70994629	0.795455	0.788851
chr12_70994636	0.147105	0.19969
chr12_70995171	0.196532	0.199531
chr12_70995180	0.471572	0.553525
chr12_70995210	0.381625	0.376289
chr12_70995211	0.0842105	0.113757
chr12_70995214	0.161538	0.132132
chr12_80722751	0.312139	0.243478
chr12_80723704	0.241287	0.152361
chr12_80723705	0.286486	0.24477
chr12_80723710	0.113111	0.0973085
chr12_80723736	0.248428	0.235465
chr12_80723749	0.767981	0.816667
chr12_80723752	0.286697	0.238532
chr12_80723763	0.273543	0.243902
chr12_80723769	0.16453	0.169604
chr12_80723797	0.202703	0.191679
chr12_80723809	0.0790378	0.0571429
chr12_81432654	0.0714286	0.0517241
chr12_81448631	0.043956	0.06
chr12_81448635	0.191011	0.264151
chr12_81717428	0.256477	0.0949868
chr12_84140716	0.101333	0.140187
chr12_84140726	0.377672	0.111111
chr12_84142964	0.00684931	0.00588235
chr12_84143036	0.195767	0.133835
chr12_84143088	0.00865052	0.00285714
chr12_84375011	0.0645933	0.0581897
chr12_86954408	0.0609756	0.0244898
chr12_86954642	0.033871	0.0308748
chr12_86956800	0.027933	0.0143312
chr12_86956807	0.0414438	0.0333333
chr12_8750269	0.099393	0.0811639
chr12_8750270	0.0181818	0.0163447
chr13_100699446	0.025	0.0462287
chr13_100701382	0.202381	0.239609
chr13_100701395	0.420925	0.490385
chr13_100701400	0.370813	0.427208
chr13_100701429	0.151013	0.229862
chr13_100702795	0.345982	0.477612
chr13_100702796	0.223947	0.264815
chr13_100702818	0.5186	0.579048
chr13_100702824	0.140693	0.174721
chr13_100702832	0.550538	0.584249
chr13_100702854	0.11583	0.183735
chr13_112505109	0.0662702	0.0521173
chr13_14051043	0.170088	0.225207
chr13_14052036	0.137143	0.10496
chr13_14052057	0.0268673	0.0256547
chr13_14052089	0.169424	0.20232
chr13_14053517	0.217131	0.178794
chr13_21389999	0.320442	0.171875
chr13_21443023	0.224771	0.165615
chr13_29023188	0.166667	0.131868
chr13_29023189	0.0410256	0.0374332
chr13_41639593	0.0674319	0.0233577
chr13_43136182	0.27445	0.0915371
chr13_51429583	0.0456674	0.0490308
chr13_51430178	0.0247578	0.0226782
chr13_56289463	0.0267303	0.022777
chr13_64290180	0.367273	0.238298
chr13_64290351	0.0402844	0.05
chr13_64290358	0.0645933	0.0522388
chr13_8851765	0.636856	0.584084
chr13_9093991	0.0980392	0.0864198
chr14_101634214	0.0245614	0.0251748
chr14_101634220	0.0132827	0.0304487
chr14_103346679	0.395161	0.264901
chr14_12411582	0.0558344	0.0533033
chr14_124317552	0.0163934	0.0634921
chr14_124317631	0.0181818	0.08
chr14_124330325	0.0319149	0.0338983
chr14_124349766	0.0491803	0.015625
chr14_124372597	0.253333	0.142857
chr14_124401603	0.0769231	0.177419
chr14_124401971	0.0757576	0.0128205
chr14_124412178	0.102041	0.047619
chr14_124452125	0.133333	0.142857
chr14_124452173	0.106667	0.0545455
chr14_124455026	0.19697	0.414894
chr14_124455056	0.0441176	0.188119
chr14_124455070	0.211268	0.239583
chr14_124455090	0.012987	0.188235
chr14_124463346	0.204082	0.320988
chr14_124463348	0.573171	0.605263
chr14_124486011	0.268817	0.545455
chr14_124486016	0.0490196	0.078125
chr14_124486020	0.401961	0.530303
chr14_124486021	0.0891089	0.0869565
chr14_124486084	0.0454545	0.0224719
chr14_124486548	0.6	0.609375
chr14_124486549	0.310345	0.375
chr14_124486557	0.0483871	0.0526316
chr14_124486559	0.321429	0.222222
chr14_124486561	0.0175439	0.0491803
chr14_124528806	0.030303	0.031746
chr14_124528814	0.149123	0.150685
chr14_124608813	0.430769	0.237288
chr14_124608866	0.247059	0.197368
chr14_124608870	0.0568182	0.0506329
chr14_124608877	0.103448	0.0549451
chr14_124608947	0.0470588	0.0224719
chr14_124608979	0.0440252	0.0229885
chr14_124609005	0.0294118	0.0833333
chr14_124609111	0.16	0.0759494
chr14_124609196	0.140449	0.0543478
chr14_124616768	0.944444	0.7
chr14_124616827	0.119718	0.0721649
chr14_124616843	0.472222	0.43
chr14_124616844	0.972789	0.919192
chr14_124618786	0.38961	0.280374
chr14_124618852	0.466667	0.472222
chr14_124620473	0.0280899	0.075
chr14_124620474	0.0714286	0.0119048
chr14_124620479	0.00793651	0.011236
chr14_124620483	0.149171	0.193182
chr14_124620695	0.0326087	0.011236
chr14_124620762	0.0422535	0.08
chr14_124620838	0.108108	0.253731
chr14_124620907	0.126126	0.116883
chr14_124621008	0.274336	0.179104
chr14_124636392	0.114754	0.0701754
chr14_124677268	0.0869565	0.0826446
chr14_124677271	0.106232	0.155937
chr14_12822474	0.653627	0.243533
chr14_12822741	0.14425	0.0115321
chr14_18281469	0.136364	0.134715
chr14_21796764	0.561644	0.569395
chr14_21796765	0.107595	0.121495
chr14_21797711	0.223822	0.189153
chr14_21797804	0.132732	0.139326
chr14_21797806	0.00746269	0.0107991
chr14_24004020	0.0642336	0.0626003
chr14_30066113	0.196	0.161905
chr14_30066121	0.25641	0.21097
chr14_31700626	0.233766	0.200684
chr14_31700629	0.120805	0.12691
chr14_31700648	0.0598802	0.0709091
chr14_32296625	0.596154	0.588785
chr14_38944532	0.350649	0.223881
chr14_38965685	0.04	0.0886076
chr14_38965702	0.07	0.294118
chr14_38965711	0.262626	0.328571
chr14_38965713	0.336735	0.352941
chr14_38965714	0.469388	0.328358
chr14_38965715	0.215686	0.279412
chr14_38965716	0.039604	0.104478
chr14_38965728	0.128713	0.075
chr14_38965781	0.0649351	0.0983607
chr14_38965782	0.102564	0.301587
chr14_38965783	0.0789474	0.16129
chr14_38965784	0.0641026	0.174603
chr14_38965794	0.142857	0.0333333
chr14_39207674	0.507042	0.508772
chr14_39311929	0.135802	0.433333
chr14_39311935	0.247059	0.425926
chr14_39387853	0.16	0.2
chr14_39396586	0.154286	0.0869565
chr14_39397249	0.097561	0.196078
chr14_39397251	0.0864198	0.117647
chr14_39397277	0.0543478	0.04
chr14_39405804	0.03125	0.121212
chr14_47319972	0.110048	0.220974
chr14_47319973	0.424242	0.444853
chr14_47319978	0.0993151	0.113573
chr14_47319979	0.0549828	0.0589888
chr14_50872530	0.41522	0.360294
chr14_50873122	0.423029	0.498361
chr14_50876344	0.107359	0.105882
chr14_52161202	0.184378	0.209974
chr14_52161244	0.203953	0.0651974
chr14_52293395	0.143822	0.0882353
chr14_52293420	0.0765766	0.0951134
chr14_52293442	0.0231707	0.0267315
chr14_52293815	0.127451	0.0665742
chr14_52294135	0.104	0.118003
chr14_52294206	0.141805	0.120313
chr14_52294216	0.170175	0.193701
chr14_52294217	0.0900901	0.105769
chr14_52294221	0.0163636	0.015025
chr14_52295429	0.0104712	0.0146628
chr14_52295436	0.079646	0.06875
chr14_59235937	0.0439932	0.0603994
chr14_59641334	0.115884	0.0410959
chr14_65197180	0.224961	0.213729
chr14_65197191	0.444068	0.456261
chr14_72539217	0.0347395	0.0119904
chr14_75719719	0.437387	0.358333
chr14_75719720	0.0833333	0.0433276
chr14_75719724	0.0206897	0.013913
chr14_76088233	0.0539957	0.0269414
chr14_76090165	0.0725806	0.0618812
chr14_7936041	0.194774	0.104938
chr14_7936048	0.565728	0.528902
chr14_7936053	0.636364	0.693878
chr14_7936059	0.201878	0.165468
chr14_7936060	0.752381	0.802721
chr14_7936064	0.118919	0.048
chr14_7936085	0.047619	0.0175439
chr14_7936090	0.0210526	0.113636
chr14_7936098	0.55625	0.636364
chr14_7936140	0.25625	0.188406
chr14_7937095	0.289474	0.203704
chr14_7937136	0.828947	0.980769
chr14_7937137	0.714286	0.961538
chr14_7937138	0.441558	0.529412
chr14_7937178	0.842857	0.901961
chr14_7937179	0.358209	0.54
chr14_7937180	0.153846	0.48
chr14_7937185	0.174603	0.0392157
chr14_93201656	0.107143	0.166667
chr14_93201661	0.0402685	0.2
chr14_93252037	0.0726496	0.127907
chr14_93271736	0.0229508	0.0718954
chr14_93487485	0.100719	0.130952
chr14_93487488	0.150943	0.154762
chr14_93487564	0.0521327	0.0909091
chr14_93487567	0.122549	0.0833333
chr14_93487584	0.0723684	0.0103093
chr14_93487585	0.0506329	0.0294118
chr14_93487586	0.0731707	0.0980392
chr14_93487668	0.016129	0.0521739
chr14_93510259	0.2	0.0655738
chr14_93526392	0.116279	0.12987
chr14_93526409	0.028436	0.040404
chr14_93526427	0.0190476	0.0333333
chr14_93526430	0.0376344	0.0674157
chr14_93526490	0.059633	0.0642857
chr14_93526498	0.0700935	0.0894309
chr14_93526500	0.086758	0.0873016
chr14_93526514	0.03	0.0168067
chr14_93526515	0.0314136	0.0258621
chr14_93566417	0.145669	0.320388
chr14_93566448	0.192308	0.242991
chr14_93581676	0.0909091	0.0612245
chr14_93581754	0.0862069	0.0648148
chr14_93585004	0.0162602	0.0597015
chr14_93585081	0.154696	0.0860215
chr14_93592782	0.113744	0.0396825
chr14_93592837	0.171123	0.150943
chr14_93592850	0.0471204	0.00943396
chr14_93593237	0.035503	0.0819672
chr14_93593269	0.128755	0.136364
chr14_93593316	0.282297	0.280899
chr14_93593329	0.181818	0.201835
chr14_93593345	0.218884	0.125
chr14_93593361	0.0329218	0.030303
chr14_93593365	0.103321	0.0420168
chr14_93593367	0.302817	0.378151
chr14_93593368	0.137931	0.191667
chr14_93593370	0.109155	0.114035
chr14_93593396	0.0290909	0.0442478
chr14_93593448	0.0544872	0.0291971
chr14_93596857	0.189189	0.215686
chr14_93596860	0.205426	0.223301
chr14_93596867	0.308642	0.439252
chr14_93596872	0.0506329	0.0792079
chr14_93596880	0.137441	0.222222
chr14_93596978	0.341667	0.3
chr14_93612267	0.129032	0.147287
chr14_93612281	0.218905	0.212389
chr14_93612364	0.16318	0.119403
chr14_93612404	0.137931	0.150442
chr14_93612446	0.0199203	0.016129
chr14_93612465	0.159533	0.105691
chr14_93612477	0.0909091	0.0357143
chr14_93612498	0.0619048	0.0654206
chr14_93612507	0.187166	0.09375
chr14_93612508	0.0291262	0.0224719
chr14_93612560	0.219653	0.211765
chr14_93612580	0.052356	0.0147059
chr14_93612595	0.169154	0.185185
chr14_93612602	0.15	0.0595238
chr14_93612768	0.0603448	0.0352941
chr14_93612819	0.0464481	0.04
chr14_93615059	0.0552764	0.038961
chr14_93615093	0.0255102	0.0289855
chr14_93664099	0.227273	0.174312
chr14_93664188	0.172249	0.209302
chr14_93664203	0.0398126	0.0208333
chr14_93664309	0.0953608	0.0833333
chr14_93664350	0.124661	0.137255
chr14_93664425	0.282723	0.333333
chr14_93691135	0.161017	0.211268
chr14_93703046	0.039604	0.0327869
chr14_93703070	0.03	0.0181818
chr14_93704165	0.0488722	0.0661765
chr14_93710498	0.0652174	0.0442478
chr14_93710532	0.0693069	0.00990099
chr14_93710537	0.030303	0.01
chr14_93710538	0.0714286	0.02
chr14_93710576	0.0636943	0.0925926
chr14_93715346	0.21673	0.118644
chr14_93735507	0.0707395	0.0744681
chr14_93735508	0.205128	0.382514
chr14_93735517	0.028436	0.0679612
chr14_93735525	0.12585	0.279503
chr14_93735530	0.0693069	0.0887574
chr14_93735554	0.131498	0.112994
chr14_93738030	0.105263	0.144737
chr14_93738074	0.0409357	0.0142857
chr14_93782075	0.020202	0.00767263
chr14_93782137	0.387387	0.497561
chr14_93782156	0.232975	0.283422
chr14_93782188	0.04	0.0467836
chr14_93782207	0.172638	0.167702
chr14_93782274	0.144638	0.152318
chr14_93783608	0.138462	0.0477816
chr14_93783627	0.27518	0.20743
chr14_93783640	0.240602	0.205607
chr14_93783642	0.0446602	0.0252366
chr14_93783751	0.175743	0.14375
chr14_93783754	0.0488889	0.0747126
chr14_93783758	0.0734341	0.0414201
chr14_93783769	0.151923	0.105769
chr14_93783771	0.110092	0.0948276
chr14_93783777	0.190299	0.148305
chr14_93791182	0.0452675	0.0625
chr14_93791190	0.2875	0.375
chr14_93791191	0.245833	0.273438
chr14_93801425	0.0174825	0.00684931
chr14_93841719	0.590571	0.538776
chr14_93866098	0.0301442	0.0297203
chr14_93866110	0.0154028	0.0364188
chr14_93876829	0.0511727	0.0293333
chr14_93876838	0.0815789	0.045614
chr14_99035269	0.0406064	0.0483114
chr15_100217597	0.0498008	0.0401648
chr15_103196406	0.0339394	0.0413704
chr15_12809701	0.00763359	0.0179487
chr15_12809703	0.17029	0.193122
chr15_3279954	0.00264143	0.00335196
chr15_3280055	0.00551555	0.00543739
chr15_3280059	0.00136836	0.00218887
chr15_3280063	0.0162001	0.00690021
chr15_36784510	0.0804598	0.0806452
chr15_38491612	0.0278729	0.00721848
chr15_55254882	0.0739796	0.0498812
chr15_55255312	0.332203	0.381215
chr15_55255572	0.317757	0.220779
chr15_55255640	0.22291	0.289562
chr15_55258189	0.0328639	0.041841
chr15_55258190	0.0330189	0.0680851
chr15_63931616	0.174699	0.0144688
chr15_66215743	0.465517	0.673077
chr15_76659979	0.0302267	0.0417391
chr15_76660042	0.027027	0.0119522
chr15_77095287	0.196721	0.122807
chr15_77109373	0.26257	0.195489
chr15_77109383	0.425287	0.393333
chr15_77109390	0.0588235	0.0684932
chr15_77109398	0.25	0.213235
chr15_78681635	0.0511945	0.0784314
chr15_8158212	0.208696	0.316832
chr15_81816439	0.0762527	0.0670498
chr15_81818232	0.192308	0.22293
chr15_81818264	0.0490196	0.210191
chr15_81818266	0.0384615	0.103896
chr15_81818782	0.137615	0.101124
chr15_81819278	0.194245	0.16
chr15_81819284	0.344086	0.316176
chr15_81819506	0.0375	0.034188
chr15_81819672	0.012987	0.0243161
chr15_84952482	0.194444	0.0818966
chr15_84952757	0.402715	0.271605
chr15_84952761	0.512315	0.355769
chr15_84952771	0.409605	0.212928
chr15_89299785	0.105381	0.00706714
chr15_9199469	0.0227743	0.014366
chr15_9199472	0.321453	0.263653
chr15_9199473	0.150034	0.0996241
chr15_9199483	0.0323646	0.0312117
chr15_9199499	0.207672	0.227273
chr15_9200897	0.0112069	0.0124224
chr15_93489634	0.140625	0.187919
chr15_98833550	0.54386	0.388889
chr15_98833719	0.0378007	0.0228758
chr15_98833866	0.0261438	0.0250284
chr15_99244654	0.01	0.00425532
chr15_99244655	0.329365	0.255605
chr16_13702581	0.416996	0.399274
chr16_13702636	0.0347395	0.0511111
chr16_13702637	0.289604	0.244444
chr16_13814001	0.171585	0.186441
chr16_13814002	0.0282427	0.022651
chr16_13814003	0.0675966	0.0580205
chr16_17484777	0.0220994	0.0079636
chr16_17503888	0.333333	0.314815
chr16_18407529	0.0230608	0.0338645
chr16_18834927	0.0582386	0.0575455
chr16_18834928	0.355571	0.34719
chr16_18872125	0.0387755	0.0383973
chr16_20123739	0.160591	0.102347
chr16_20123748	0.41841	0.318465
chr16_20124326	0.0822562	0.08
chr16_20124383	0.00413907	0.00401606
chr16_20124386	0.0151394	0.00775194
chr16_20402365	0.0566449	0.0342857
chr16_20691245	0.168831	0.127273
chr16_20691246	0.142857	0.0277778
chr16_20691308	0.046875	0.04
chr16_28730231	0.0126582	0.04
chr16_31960664	0.0435707	0.0713578
chr16_31960665	0.012605	0.0256917
chr16_31960666	0.134043	0.172345
chr16_33010669	0.0240964	0.05
chr16_33011794	0.32967	0.300292
chr16_33011841	0.109615	0.125506
chr16_33885048	0.0397946	0.00949367
chr16_37884345	0.0251121	0.0150571
chr16_3863114	0.0791075	0.0753968
chr16_3863121	0.432671	0.387629
chr16_40306464	0.0337079	0.0327869
chr16_40306686	0.0449438	0.0561798
chr16_40306691	0.0309278	0.0344828
chr16_40306692	0.00952381	0.0333333
chr16_40306700	0.0380952	0.021978
chr16_40306742	0.0388889	0.0114943
chr16_40306836	0.0116279	0.0138889
chr16_40363833	0.10101	0.111111
chr16_40367466	0.0990099	0.12963
chr16_40367866	0.0429448	0.148936
chr16_40413280	0.628571	0.566667
chr16_40413284	0.0704225	0.196078
chr16_41570073	0.180516	0.138462
chr16_41570082	0.184136	0.229323
chr16_41570083	0.127119	0.152985
chr16_41570096	0.0407609	0.0378788
chr16_41570099	0.0470914	0.0772201
chr16_41572177	0.123506	0.0762712
chr16_41608589	0.0606061	0.0175439
chr16_41608592	0.046875	0.0169492
chr16_41608744	0.0243902	0.105263
chr16_41638028	0.0333333	0.025641
chr16_41638114	0.0194175	0.0241935
chr16_41638126	0.0181818	0.00819672
chr16_41638275	0.0060241	0.0163265
chr16_41638296	0.0155642	0.0186047
chr16_41638329	0.0227273	0.015
chr16_4875295	0.0709593	0.0334412
chr16_6559994	0.0169492	0.0769231
chr16_67539208	0.0138889	0.037037
chr16_67539225	0.0428571	0.137255
chr16_67539331	0.0114943	0.0666667
chr16_67539344	0.047619	0.121739
chr16_67539397	0.126126	0.17
chr16_67539497	0.0114943	0.0421053
chr16_67539554	0.0810811	0.0555556
chr16_67539555	0.109589	0.0704225
chr16_67539561	0.0921986	0.0519481
chr16_67539562	0.158273	0.12
chr16_67539678	0.0102041	0.0235294
chr16_67539697	0.0591398	0.0721649
chr16_67539698	0.0549451	0.0707071
chr16_67546154	0.0441176	0.0649351
chr16_67546193	0.121212	0.0298507
chr16_67562457	0.166667	0.0833333
chr16_67562564	0.0558659	0.0747664
chr16_67585413	0.04	0.129032
chr16_67585417	0.0909091	0.0895522
chr16_67585737	0.198675	0.0540541
chr16_72326201	0.0181818	0.016129
chr16_72364885	0.0357143	0.0322581
chr16_72364892	0.263158	0.311475
chr16_72364902	0.206897	0.245902
chr16_8846651	0.022831	0.0110749
chr16_91655587	0.0411171	0.0276204
chr16_91655615	0.220532	0.180406
chr16_91655620	0.126062	0.0993007
chr16_91656070	0.0975232	0.0884309
chr16_91656086	0.134663	0.119493
chr16_91656089	0.537748	0.476344
chr16_91656106	0.0250712	0.0145068
chr16_91656133	0.217085	0.206718
chr16_91656226	0.0404412	0.0199742
chr16_91656241	0.0785455	0.0314621
chr16_91665024	0.0171233	0.0411765
chr16_91918259	0.0390335	0.0446154
chr16_91918260	0.112339	0.115214
chr16_91918261	0.0879121	0.0901034
chr16_91918277	0.226744	0.116484
chr16_94376011	0.119522	0.0444444
chr17_10213732	0.00319319	0.00312951
chr17_10237641	0.0210526	0.0372093
chr17_13016813	0.0941939	0.0996255
chr17_13016926	0.0514378	0.0567925
chr17_13016930	0.159091	0.15932
chr17_13017007	0.106635	0.124676
chr17_13017012	0.0295082	0.0214889
chr17_13017037	0.0152546	0.0214026
chr17_13019564	0.0932755	0.083524
chr17_13019972	0.135249	0.118673
chr17_13019973	0.0951714	0.0878187
chr17_13020003	0.0279126	0.0319656
chr17_13020004	0.0735727	0.0972093
chr17_13020009	0.0187927	0.0292505
chr17_13020010	0.108434	0.133851
chr17_13020011	0.0457746	0.0583255
chr17_13020016	0.0192604	0.0188014
chr17_13020019	0.0181818	0.0228365
chr17_13022387	0.0328467	0.0236686
chr17_13022503	0.026616	0.0307018
chr17_15475865	0.214085	0.193632
chr17_17459115	0.0325444	0.0573566
chr17_17521876	0.130621	0.130542
chr17_21993078	0.0337838	0.015748
chr17_23764424	0.0478723	0.107143
chr17_23769269	0.269006	0.244186
chr17_23769274	0.143713	0.165714
chr17_23769310	0.101911	0.136364
chr17_23769877	0.156398	0.103825
chr17_23769878	0.3125	0.234973
chr17_23770238	0.0183566	0.0176625
chr17_23770284	0.107096	0.0543323
chr17_23770319	0.0154545	0.0119522
chr17_24176124	0.175487	0.218673
chr17_24176125	0.0679887	0.0641975
chr17_24176191	0.166667	0.0806452
chr17_24176442	0.251989	0.285347
chr17_24176444	0.0636605	0.0765306
chr17_24176454	0.321429	0.454751
chr17_24176471	0.13285	0.152778
chr17_24176483	0.125333	0.162679
chr17_24176488	0.494681	0.569682
chr17_24176489	0.416887	0.484185
chr17_24176494	0.0535714	0.0246914
chr17_24177814	0.151351	0.193995
chr17_24177820	0.0255682	0.084788
chr17_24177822	0.0977199	0.0636364
chr17_24177988	0.0252101	0.0210526
chr17_24178626	0.0920863	0.0919395
chr17_24178651	0.121086	0.0459364
chr17_24179444	0.149671	0.0727554
chr17_24179458	0.0809353	0.0682927
chr17_24179477	0.0317965	0.0506135
chr17_24552842	0.55	0.325
chr17_24553777	0.139073	0.257576
chr17_24553781	0.146667	0.15625
chr17_24554797	0.075188	0.0128205
chr17_24562731	0.107143	0.0769231
chr17_24562735	0.186567	0.25641
chr17_24562751	0.251748	0.388889
chr17_26283571	0.241379	0.17913
chr17_26283762	0.0344828	0.0875
chr17_27502795	0.850829	0.326053
chr17_30219242	0.0358127	0.0138889
chr17_32304589	0.133787	0.22
chr17_32304590	0.0722348	0.114173
chr17_32304591	0.214781	0.299197
chr17_32818791	0.0510511	0.0288184
chr17_32818792	0.088685	0.0935673
chr17_32818827	0.0578947	0.0692521
chr17_32818830	0.120879	0.160121
chr17_32818834	0.0190217	0.0684524
chr17_32819186	0.304965	0.314706
chr17_32819210	0.141818	0.0734824
chr17_32819218	0.189189	0.162242
chr17_32819224	0.0360656	0.0084507
chr17_32819233	0.306358	0.120907
chr17_32819247	0.16185	0.0801034
chr17_33688693	0.429217	0.40413
chr17_33688714	0.202341	0.229199
chr17_33691240	0.0904762	0.165455
chr17_33928532	0.0539906	0.0229167
chr17_33928554	0.12	0.0801603
chr17_33928556	0.0538642	0.0139165
chr17_33928557	0.552448	0.531008
chr17_33928558	0.0300231	0.0308285
chr17_33928692	0.0542299	0.0302457
chr17_33928698	0.0335306	0.0224913
chr17_33928729	0.086741	0.079558
chr17_33928733	0.0745342	0.0942761
chr17_35124415	0.0524781	0.0223325
chr17_35997619	0.173302	0.109244
chr17_35999913	0.548485	0.339869
chr17_36000021	0.152778	0.218487
chr17_36000036	0.515982	0.584211
chr17_36000051	0.113953	0.138614
chr17_36000359	0.204188	0.215909
chr17_36000362	0.546835	0.528302
chr17_36000363	0.163158	0.155039
chr17_36000373	0.222798	0.235294
chr17_36005763	0.0301954	0.0136986
chr17_36006475	0.0722496	0.0972516
chr17_36006476	0.0766667	0.0962801
chr17_37075751	0.0235294	0.111111
chr17_37075785	0.0629371	0.0363636
chr17_37076730	0.173077	0.341176
chr17_37076739	0.774834	0.857143
chr17_37076753	0.138365	0.149733
chr17_37076758	0.425	0.445652
chr17_37076764	0.167785	0.271186
chr17_37076769	0.152866	0.129213
chr17_37076778	0.15	0.222222
chr17_37076779	0.145695	0.197531
chr17_37077286	0.375	0.615385
chr17_39845853	0.376873	0.2591
chr17_45662949	0.712999	0.767099
chr17_46774922	0.0240385	0.00421941
chr17_46774930	0.366822	0.299528
chr17_46774937	0.138425	0.125592
chr17_46775081	0.123404	0.0813008
chr17_63052530	0.639583	0.74808
chr17_63052610	0.132768	0.169811
chr17_63052618	0.863372	0.933162
chr17_63052619	0.12828	0.0895522
chr17_63052626	0.586111	0.647343
chr17_63052628	0.690341	0.77284
chr17_63052718	0.0657895	0.0847107
chr17_63052719	0.0688889	0.0340426
chr17_63052736	0.362963	0.367542
chr17_63052740	0.455	0.47381
chr17_63052741	0.537688	0.570406
chr17_63052742	0.763959	0.723404
chr17_63052745	0.33162	0.29717
chr17_63052785	0.486792	0.576779
chr17_63052797	0.345238	0.335294
chr17_63052801	0.154341	0.161994
chr17_63054094	0.0408163	0.055794
chr17_63054095	0.0994152	0.0607595
chr17_63054096	0.149718	0.147783
chr17_63054104	0.0861619	0.0590909
chr17_63054131	0.44012	0.477041
chr17_63054153	0.307471	0.310881
chr17_63054184	0.295455	0.343653
chr17_63054198	0.199324	0.232082
chr17_63054211	0.0748503	0.121387
chr17_63054352	0.132353	0.140468
chr17_63054358	0.313433	0.334416
chr17_63054359	0.561798	0.660131
chr17_63054361	0.146154	0.147059
chr17_63054371	0.0483871	0.0833333
chr17_6451063	0.628169	0.593123
chr17_6451064	0.0903955	0.0632184
chr17_6451066	0.407514	0.344828
chr17_6451120	0.0519481	0.053125
chr17_8290667	0.0643275	0.14881
chr17_83822644	0.351852	0.149505
chr17_90621172	0.191011	0.0932203
chr17_90859021	0.596491	0.26
chr17_90901605	0.0585366	0.0833333
chr17_90906894	0.008	0.0263158
chr17_90906999	0.0133333	0.0188679
chr17_90907002	0.148649	0.0188679
chr17_90916663	0.0895522	0.010101
chr17_90916685	0.065	0.09
chr17_90916703	0.0792079	0.0961538
chr17_90923614	0.105263	0.0625
chr17_90923930	0.117647	0.0769231
chr17_90928411	0.0594059	0.0535714
chr17_90928453	0.137931	0.190476
chr17_90931187	0.093617	0.0860215
chr17_90931205	0.198444	0.25
chr17_90948870	0.05	0.101449
chr17_90969538	0.0227743	0.0305344
chr17_94815945	0.486957	0.396226
chr17_94815946	0.264069	0.240566
chr18_10813843	0.290557	0.233912
chr18_23960378	0.0631068	0.0579268
chr18_23960379	0.0995146	0.0518293
chr18_23960384	0.064877	0.0422535
chr18_23960405	0.122727	0.108247
chr18_23960423	0.0292887	0.0454545
chr18_23960436	0.0258964	0.0249377
chr18_23960552	0.0257069	0.0268657
chr18_23960602	0.0172414	0.0192771
chr18_23960623	0.047619	0.0552017
chr18_23960628	0.0527241	0.0448718
chr18_23960636	0.116949	0.0944559
chr18_23960641	0.0137221	0.00909091
chr18_23960791	0.0417633	0.047619
chr18_23960804	0.0269663	0.0259067
chr18_23960903	0.0322581	0.0338983
chr18_23960999	0.0111524	0.00884956
chr18_25022629	0.579795	0.23431
chr18_32102548	0.0252525	0.0116279
chr18_32102555	0.107981	0.0867052
chr18_32102615	0.0615942	0.0583658
chr18_32102625	0.0346021	0.0625
chr18_32428081	0.243736	0.0965147
chr18_33188488	0.193896	0.230014
chr18_33188552	0.040724	0.0507881
chr18_33188560	0.174419	0.190311
chr18_35602541	0.348485	0.410256
chr18_35602542	0.395522	0.435897
chr18_35602545	0.5	0.475
chr18_35602551	0.0872483	0.12766
chr18_35602564	0.226744	0.251462
chr18_35603186	0.0308642	0.0175439
chr18_35606132	0.0830671	0.0955882
chr18_35606154	0.123779	0.138182
chr18_35606160	0.332237	0.399281
chr18_35606211	0.0127389	0.0284698
chr18_35607358	0.0809061	0.0433071
chr18_35607397	0.194611	0.12766
chr18_35607412	0.120567	0.0479705
chr18_35608292	0.0506912	0.0597015
chr18_35608298	0.0963303	0.0994764
chr18_35608752	0.0222222	0.0243902
chr18_35608760	0.0385852	0.0498615
chr18_35672425	0.0195035	0.00741133
chr18_35672492	0.0261438	0.0413437
chr18_35672801	0.122396	0.0826542
chr18_35672802	0.0463079	0.0344432
chr18_35672897	0.00540541	0.0130964
chr18_35672899	0.0595112	0.0477081
chr18_35672959	0.0381356	0.0188053
chr18_35674271	0.0396825	0.0524017
chr18_35674343	0.136008	0.111972
chr18_35674353	0.0693878	0.0937774
chr18_35674360	0.140845	0.202109
chr18_35674366	0.0150602	0.0103359
chr18_35674437	0.0522876	0.0387324
chr18_35674533	0.21261	0.187726
chr18_35674550	0.00970874	0.035248
chr18_38186515	0.0472441	0.0227273
chr18_38298322	0.0505837	0.0400763
chr18_40218746	0.0168539	0.0064194
chr18_44424703	0.0643863	0.0172084
chr18_44888318	0.140152	0.172691
chr18_58678249	0.00874126	0.00440529
chr18_61588396	0.0315249	0.0100334
chr18_67488365	0.0209059	0.00985222
chr18_75433969	0.0817547	0.0412466
chr18_76973953	0.481105	0.460784
chr18_76973956	0.551873	0.558897
chr18_76973962	0.695592	0.669048
chr18_76973980	0.239193	0.240523
chr18_76973991	0.361607	0.399507
chr18_76974854	0.801038	0.728223
chr18_76974907	0.0864055	0.0918239
chr18_76974911	0.079865	0.0657109
chr18_76974920	0.760703	0.757644
chr18_76974921	0.845251	0.840402
chr18_76974936	0.182663	0.228514
chr18_76974941	0.0327154	0.0321199
chr18_76974942	0.828633	0.855026
chr18_76974945	0.0882682	0.11329
chr18_76974946	0.413754	0.46179
chr18_76974951	0.345751	0.365385
chr18_76974952	0.488263	0.540295
chr18_76974954	0.288764	0.357542
chr18_76974955	0.319774	0.297327
chr18_76974959	0.212297	0.248292
chr18_77661133	0.220183	0.270517
chr19_10245688	0.12908	0.113466
chr19_10245696	0.796807	0.664132
chr19_10245733	0.169054	0.153179
chr19_10245809	0.0207156	0.0159236
chr19_28913219	0.088474	0.0936849
chr19_29018560	0.0466179	0.0788423
chr19_29018564	0.127222	0.194387
chr19_29019787	0.0241636	0.0397924
chr19_29019792	0.120626	0.145742
chr19_29019799	0.0824074	0.109842
chr19_29019803	0.163148	0.20181
chr19_29019945	0.0619266	0.0443925
chr19_29020496	0.0805085	0.0490798
chr19_29020529	0.0410367	0.0582751
chr19_3866385	0.438503	0.320755
chr19_3867362	0.392045	0.317241
chr19_3867363	0.107784	0.0531915
chr19_44396424	0.00903189	0.00431253
chr19_45005230	0.153257	0.185965
chr19_45005273	0.126761	0.0884956
chr19_45005288	0.231788	0.15
chr19_4760994	0.162679	0.152632
chr19_4761002	0.101942	0.0670103
chr19_4761007	0.076555	0.180412
chr19_4761017	0.0588235	0.101695
chr19_4761105	0.215859	0.131429
chr19_4763089	0.358333	0.323741
chr19_4763166	0.0833333	0.0972222
chr19_4763199	0.0827586	0.125
chr19_4887687	0.0483271	0.0962199
chr19_4887688	0.0898876	0.0714286
chr19_7455161	0.196347	0.207547
chr19_7455162	0.27027	0.19375
chr19_7480504	0.378882	0.294737
chr19_7538178	0.029321	0.0234604
chr19_8810307	0.0847458	0.105134
chr19_8925716	0.0334764	0.0115691
chr2_104667596	0.0531309	0.0708955
chr2_104667598	0.172816	0.239006
chr2_104667603	0.261044	0.29899
chr2_104667653	0.0213904	0.0162602
chr2_104669090	0.035014	0.0561661
chr2_104669937	0.11042	0.0977354
chr2_104670067	0.0407674	0.0318021
chr2_104680727	0.095857	0.12897
chr2_104680752	0.168569	0.206921
chr2_104680756	0.278061	0.328992
chr2_104680772	0.308188	0.365911
chr2_104680778	0.130725	0.13297
chr2_104681085	0.295146	0.296073
chr2_106963428	0.201646	0.0516605
chr2_118869918	0.436464	0.407895
chr2_118869919	0.259669	0.193548
chr2_118869941	0.695402	0.673203
chr2_118869942	0.55814	0.527027
chr2_120620269	0.13	0.0913242
chr2_120620614	0.0483461	0.0622711
chr2_120621213	0.0292398	0.0339426
chr2_120733756	0.0233786	0.0272843
chr2_120733777	0.747361	0.755293
chr2_120733805	0.374823	0.419632
chr2_120733810	0.241107	0.270429
chr2_120733821	0.518868	0.527513
chr2_120733822	0.0254669	0.0357995
chr2_120733835	0.183844	0.201044
chr2_120736265	0.0978095	0.0736041
chr2_120736940	0.00882489	0.0132159
chr2_120736942	0.0578089	0.0399822
chr2_120736952	0.71649	0.748833
chr2_120736963	0.151174	0.162085
chr2_120736975	0.676263	0.741195
chr2_120736976	0.475287	0.572292
chr2_120736982	0.0615047	0.0719016
chr2_120736993	0.052971	0.0370036
chr2_120736996	0.115973	0.1059
chr2_120737001	0.456764	0.483806
chr2_120737007	0.018143	0.00755667
chr2_120737009	0.0298851	0.0132135
chr2_121492794	0.0262009	0.0340426
chr2_121493230	0.027027	0.0132075
chr2_121493247	0.0105932	0.00729927
chr2_121493253	0.0192308	0.0127505
chr2_121753392	0.140625	0.0394737
chr2_130714204	0.0733333	0.0375
chr2_130714284	0.0248447	0.0517241
chr2_130715391	0.167702	0.120567
chr2_131026517	0.0675563	0.0462216
chr2_132309633	0.0933219	0.0566953
chr2_132309634	0.0142119	0.00485437
chr2_132309645	0.00454546	0.00581058
chr2_132309656	0.290992	0.337536
chr2_132309669	0.230865	0.231769
chr2_132309848	0.019883	0.0066561
chr2_132309855	0.0274023	0.0134008
chr2_132309863	0.0276106	0.0164271
chr2_132309868	0.00581395	0.00239006
chr2_132309873	0.0479833	0.0331618
chr2_132309876	0.0112398	0.00583333
chr2_132309880	0.87827	0.847761
chr2_132309883	0.0119298	0.00788732
chr2_132309884	0.143638	0.135934
chr2_132310837	0.0126632	0.00497667
chr2_132529138	0.0206061	0.0217391
chr2_14147987	0.195181	0.201183
chr2_14147991	0.0876777	0.13764
chr2_14148013	0.0253456	0.0369393
chr2_14148049	0.138381	0.225895
chr2_144540438	0.147541	0.131757
chr2_144540439	0.0723684	0.0205479
chr2_150832880	0.113021	0.00509709
chr2_151612850	0.03	0.114286
chr2_151624335	0.0404624	0.0526316
chr2_151624344	0.216981	0.213333
chr2_151626884	0.0171429	0.0697674
chr2_151626905	0.0890411	0.0909091
chr2_151626917	0.0816327	0.0963855
chr2_151626929	0.177914	0.134021
chr2_152781171	0.0171756	0.0140977
chr2_154537442	0.0880734	0.128889
chr2_154537909	0.174419	0.132836
chr2_154537930	0.47972	0.420028
chr2_157013791	0.0621762	0.0279938
chr2_157013841	0.0668016	0.0575139
chr2_157014300	0.0487805	0.0352941
chr2_157558110	0.106126	0.100411
chr2_157558140	0.176871	0.203479
chr2_157558149	0.26006	0.297488
chr2_157558160	0.0383838	0.0225399
chr2_158377484	0.0549738	0.0502092
chr2_158377502	0.0703518	0.162996
chr2_158377506	0.283582	0.504464
chr2_158377513	0.172662	0.295019
chr2_158377518	0.046683	0.128906
chr2_158377531	0.248848	0.128788
chr2_158377573	0.0597403	0.0688259
chr2_158378918	0.362857	0.350769
chr2_158378924	0.148649	0.21118
chr2_158378978	0.235821	0.344828
chr2_158378985	0.364217	0.543011
chr2_158378986	0.355987	0.453552
chr2_158378997	0.170492	0.156425
chr2_158380424	0.267442	0.227723
chr2_158383542	0.0495217	0.0399604
chr2_158383545	0.0925464	0.0830091
chr2_158383552	0.0627635	0.0589049
chr2_158383584	0.0524035	0.0412993
chr2_158383591	0.0241978	0.0228358
chr2_158383596	0.0904679	0.078883
chr2_158383616	0.0894521	0.075098
chr2_158383625	0.272839	0.20396
chr2_158383658	0.0644322	0.0523801
chr2_158383951	0.253049	0.246581
chr2_158383957	0.10372	0.0805878
chr2_158383976	0.198062	0.127904
chr2_158384056	0.0329364	0.0319028
chr2_158384179	0.017961	0.0170503
chr2_158384953	0.969814	0.936876
chr2_158496385	0.0314208	0.0208845
chr2_158765532	0.136164	0.0111111
chr2_160766154	0.034384	0.0186047
chr2_163047321	0.0639731	0.0319767
chr2_164425891	0.0407524	0.0136519
chr2_165843626	0.411765	0.459459
chr2_167034845	0.00454546	0.00492611
chr2_168202436	0.0252101	0.0396825
chr2_173227774	0.0222772	0.0325203
chr2_173227778	0.0172043	0.0182927
chr2_174327938	0.0487533	0.0429896
chr2_181515406	0.00679117	0.00482315
chr2_181552127	0.0124283	0.0100029
chr2_181553743	0.100271	0.113527
chr2_181868610	0.0434028	0.0463483
chr2_181868652	0.0302326	0.0347534
chr2_181868673	0.0594758	0.0557692
chr2_181868697	0.161627	0.163522
chr2_24968907	0.0948617	0.0292398
chr2_26396022	0.0446169	0.0463138
chr2_26396028	0.0363636	0.0401494
chr2_26396539	0.0337691	0.0147698
chr2_26396546	0.00800915	0.0027933
chr2_29776786	0.185958	0.141397
chr2_29971208	0.3	0.252525
chr2_29986632	0.04375	0.1
chr2_29986634	0.0805369	0.113924
chr2_29986640	0.27027	0.115385
chr2_30961157	0.0274914	0.0130293
chr2_30971484	0.119914	0.0972222
chr2_31026924	0.0313152	0.0168283
chr2_31030364	0.053406	0.0398032
chr2_31030369	0.0419698	0.0224668
chr2_31030370	0.0139587	0.00769231
chr2_31030384	0.107672	0.0781759
chr2_31030932	0.114528	0.0585626
chr2_31030942	0.0284653	0.0215898
chr2_31030943	0.131707	0.146154
chr2_31030959	0.00911854	0.00998752
chr2_31031049	0.0227273	0.0124224
chr2_31031060	0.0701531	0.0350877
chr2_31032736	0.00704225	0.00320856
chr2_31049033	0.0644628	0.0317195
chr2_31050965	0.032641	0.0216607
chr2_31051009	0.0265781	0.019802
chr2_31051015	0.0628931	0.0784314
chr2_32306750	0.663386	0.396092
chr2_32309427	0.697545	0.172002
chr2_32331352	0.0772532	0.0430108
chr2_32331983	0.112782	0.165217
chr2_32787751	0.120148	0.0836066
chr2_32791786	0.341935	0.3125
chr2_32791796	0.396739	0.379808
chr2_32791800	0.2	0.228856
chr2_32791808	0.680982	0.626866
chr2_32791818	0.083871	0.0815217
chr2_32792678	0.1875	0.190476
chr2_32792679	0.303965	0.326425
chr2_32792683	0.222222	0.21466
chr2_32792689	0.465587	0.458763
chr2_32792699	0.20339	0.134409
chr2_34812105	0.00518135	0.00615385
chr2_37571425	0.079922	0.0390335
chr2_37573939	0.0996835	0.0233119
chr2_37573942	0.0573643	0.0735524
chr2_37701400	0.236111	0.150943
chr2_42547002	0.0734463	0.108434
chr2_42547010	0.0797872	0.139241
chr2_42547016	0.0858896	0.136364
chr2_42613589	0.093617	0.0645161
chr2_42613692	0.0430108	0.0789474
chr2_42624703	0.035533	0.00925926
chr2_42624743	0.101064	0.0283019
chr2_42632984	0.166667	0.15
chr2_42633052	0.075	0.0344828
chr2_5021195	0.0301624	0.0251256
chr2_5021202	0.026253	0.0503356
chr2_6541614	0.0311284	0.0861244
chr2_6544756	0.133333	0.125551
chr2_71222553	0.189349	0.192771
chr2_82068248	0.21875	0.196078
chr2_82068251	0.213115	0.0943396
chr2_82068406	0.54	0.333333
chr2_91015870	0.0783582	0.0627063
chr2_91213117	0.0317125	0.044898
chr2_91213226	0.0350877	0.0416667
chr2_91213286	0.062645	0.0681818
chr2_91213288	0.0479452	0.0449898
chr2_91213474	0.0129496	0.00508259
chr2_91214046	0.0402612	0.041289
chr2_91214076	0.0221932	0.016568
chr3_103066084	0.0143113	0.00843882
chr3_103066090	0.258092	0.164251
chr3_116744082	0.0303738	0.0417559
chr3_116744084	0.406936	0.387029
chr3_116744096	0.222611	0.280538
chr3_116744097	0.482961	0.479624
chr3_116744146	0.243789	0.192513
chr3_116744163	0.311891	0.322222
chr3_116744583	0.040293	0.0811232
chr3_116744584	0.0235935	0.0170015
chr3_116744595	0.016129	0.0154083
chr3_116744664	0.274131	0.275708
chr3_116744668	0.0714286	0.0966767
chr3_116744674	0.0287648	0.0413885
chr3_116744688	0.120125	0.114495
chr3_116744693	0.3	0.262295
chr3_116744694	0.30031	0.239852
chr3_116744704	0.543887	0.438662
chr3_118446576	0.0131579	0.0285714
chr3_127026542	0.0666667	0.178344
chr3_135406848	0.0644491	0.0506823
chr3_135406870	0.229376	0.194444
chr3_156565893	0.111111	0.091954
chr3_22214301	0.0433566	0.0276498
chr3_25756152	0.671053	0.826087
chr3_25756162	0.139241	0.0886076
chr3_25756174	0.0218978	0.0465116
chr3_25756177	0.277372	0.127907
chr3_25793784	0.0390625	0.047619
chr3_32336519	0.215017	0.13648
chr3_32555945	0.112469	0.149813
chr3_32555954	0.374134	0.405797
chr3_32556541	0.0792453	0.0320856
chr3_32556566	0.215613	0.122222
chr3_32561463	0.0182648	0.025974
chr3_32561471	0.241411	0.30163
chr3_32561478	0.0441905	0.0560139
chr3_32561482	0.110768	0.157047
chr3_32561485	0.154879	0.178457
chr3_32561490	0.013308	0.0138289
chr3_32561491	0.0356745	0.0253165
chr3_32561513	0.00602864	0.0106975
chr3_40793189	0.247001	0.255472
chr3_40793190	0.0481575	0.0600375
chr3_40793194	0.466405	0.445327
chr3_40793195	0.1534	0.144676
chr3_40793200	0.181747	0.13449
chr3_40793207	0.142311	0.111812
chr3_40794232	0.0478847	0.0544425
chr3_40794262	0.256645	0.255319
chr3_54799475	0.142857	0.121005
chr3_58590311	0.0176027	0.00877578
chr3_58590695	0.174992	0.021227
chr3_58590700	0.27492	0.126193
chr3_58590809	0.0631933	0.0371337
chr3_58590817	0.143687	0.0312248
chr3_58590823	0.0528418	0.0241893
chr3_80692247	0.0574506	0.0333333
chr3_80692286	0.955148	0.890719
chr3_80706543	0.0700935	0.137725
chr3_80706908	0.386087	0.406146
chr3_80706912	0.996435	0.988908
chr3_84977651	0.0315152	0.0299172
chr3_88223454	0.0659164	0.0558824
chr3_88805047	0.131579	0.046875
chr3_88805402	0.180851	0.178641
chr3_88805403	0.194149	0.188931
chr3_88805432	0.281022	0.228947
chr3_88818033	0.541958	0.527638
chr3_88818047	0.2589	0.210526
chr3_88818065	0.216	0.177358
chr3_88818111	0.249249	0.204819
chr3_89674752	0.173077	0.05
chr3_90489205	0.0261283	0.0176141
chr3_94448551	0.0117396	0.014218
chr3_94448591	0.010397	0.0166806
chr3_96157983	0.0292354	0.0197224
chr3_96220489	0.0202899	0.00875912
chr3_96625806	0.205357	0.133909
chr3_96632467	0.0162791	0.00896057
chr3_96632713	0.250623	0.234597
chr4_102264782	0.0172414	0.0108696
chr4_102292907	0.0943396	0.0752688
chr4_102292938	0.0758621	0.0689655
chr4_103164712	0.244973	0.251366
chr4_103164739	0.0471014	0.0639432
chr4_103165402	0.151603	0.126246
chr4_103165420	0.0614334	0.0533808
chr4_108230620	0.3329	0.256637
chr4_108230862	0.0617089	0.0940661
chr4_108230876	0.013349	0.0163062
chr4_108230936	0.379538	0.127061
chr4_108232060	0.0904605	0.0812883
chr4_108232180	0.123483	0.0975364
chr4_108232599	0.011026	0.0111145
chr4_108232673	0.088601	0.0758454
chr4_108233293	0.191147	0.213023
chr4_108233323	0.0909926	0.0895904
chr4_108234791	0.154922	0.151802
chr4_115813439	0.172394	0.218391
chr4_118626126	0.567474	0.53012
chr4_118626141	0.282869	0.249135
chr4_118626143	0.533333	0.452632
chr4_118626808	0.647761	0.702786
chr4_118626823	0.271429	0.307054
chr4_118626875	0.382671	0.381295
chr4_122859880	0.0142077	0.0109066
chr4_124896243	0.121212	0.271186
chr4_128752175	0.0450082	0.0464779
chr4_129309891	0.0574163	0.033543
chr4_129309920	0.0304709	0.0223881
chr4_129309984	0.118182	0.0625815
chr4_129309986	0.0281481	0.0194805
chr4_129309987	0.0317919	0.0153649
chr4_129309997	0.218391	0.121402
chr4_129310001	0.0419753	0.0186335
chr4_131952655	0.456077	0.486175
chr4_135413567	0.027833	0.0486224
chr4_135415408	0.017316	0.0262626
chr4_138260030	0.368996	0.306288
chr4_138260043	0.64482	0.474903
chr4_138260050	0.118162	0.107345
chr4_138260077	0.269737	0.205285
chr4_138260088	0.0686695	0.0465116
chr4_138260099	0.157385	0.140515
chr4_138260127	0.357143	0.383562
chr4_138260130	0.10929	0.0841121
chr4_140950467	0.0144547	0.00721154
chr4_141760701	0.325088	0.193443
chr4_141760706	0.0780669	0.0716612
chr4_141761422	0.023622	0.026178
chr4_141814926	0.0856164	0.0314685
chr4_14957833	0.0446429	0.0558882
chr4_151047618	0.00880163	0.0058997
chr4_152332979	0.00588928	0.0061792
chr4_152332980	0.0107399	0.00823893
chr4_155621026	0.19426	0.187234
chr4_155621048	0.0250836	0.0280066
chr4_155621087	0.0456989	0.0472222
chr4_155621108	0.0970745	0.0939227
chr4_155621110	0.0257104	0.0478142
chr4_155621139	0.0230978	0.022942
chr4_155621141	0.0563584	0.0387931
chr4_155621487	0.0560748	0.0650759
chr4_155621490	0.165306	0.132576
chr4_155621513	0.00606061	0.0232108
chr4_155621525	0.0824742	0.0644491
chr4_155621691	0.0299625	0.0120846
chr4_155621897	0.163842	0.179262
chr4_155621903	0.471646	0.42906
chr4_155621904	0.316298	0.313692
chr4_155621909	0.128593	0.107143
chr4_155621912	0.0293686	0.0305927
chr4_155621916	0.354198	0.318182
chr4_155621944	0.0613288	0.0701031
chr4_155621965	0.065073	0.0522273
chr4_155621968	0.133333	0.105263
chr4_155622317	0.092437	0.0986343
chr4_155622322	0.0504775	0.0431548
chr4_155622339	0.0389755	0.0604595
chr4_155622342	0.0501089	0.0825243
chr4_155622371	0.36121	0.347573
chr4_155622377	0.139889	0.0895522
chr4_155622378	0.0235784	0.00265957
chr4_155622379	0.0299728	0.018617
chr4_155622499	0.0153203	0.0220588
chr4_155622500	0.0236111	0.0220264
chr4_155716520	0.107143	0.123552
chr4_156010666	0.608333	0.648987
chr4_21758028	0.0371747	0.0390071
chr4_21834817	0.097479	0.066874
chr4_21836550	0.215534	0.259336
chr4_21836576	0.095	0.147163
chr4_21836592	0.119938	0.158631
chr4_21836632	0.0338733	0.0436817
chr4_32022582	0.532067	0.402844
chr4_33019412	0.0259928	0.0364907
chr4_33019416	0.0194805	0.0225681
chr4_33019420	0.271162	0.343824
chr4_33020417	0.542757	0.595357
chr4_33020439	0.0169492	0.0485294
chr4_33020446	0.0138037	0.00731707
chr4_33020943	0.00949367	0.0167598
chr4_34550792	0.0909091	0.0198676
chr4_41518514	0.720052	0.500953
chr4_41518712	0.548875	0.37867
chr4_42920062	0.102941	0.118644
chr4_42921475	0.219178	0.314286
chr4_42921481	0.734177	0.661765
chr4_42921484	0.316456	0.283784
chr4_42921485	0.320513	0.148649
chr4_42921486	0.609756	0.486842
chr4_42921491	0.654412	0.631579
chr4_42921494	0.654762	0.632911
chr4_42921496	0.172414	0.0864198
chr4_42921502	0.388889	0.272727
chr4_42921509	0.476744	0.341463
chr4_42921522	0.43662	0.35443
chr4_42924095	0.433333	0.363636
chr4_44916231	0.32	0.27193
chr4_53565475	0.020654	0.00307692
chr4_53565483	0.0384615	0.0325581
chr4_53565519	0.00441501	0.00827423
chr4_53565533	0.0166436	0.0123305
chr4_53702217	0.0464396	0.0263158
chr4_53702233	0.0363036	0.04375
chr4_56875812	0.385294	0.374631
chr4_59618202	0.0837321	0.0952055
chr5_104504977	0.172794	0.207627
chr5_104504979	0.142857	0.133047
chr5_113088048	0.109948	0.0654762
chr5_113940053	0.044164	0.0741688
chr5_115646668	0.00426894	0.00911854
chr5_117772302	0.16309	0.0422535
chr5_122363630	0.0588235	0.0310458
chr5_124369605	0.107356	0.0517241
chr5_125456603	0.0705059	0.0511915
chr5_125456604	0.0969139	0.0571049
chr5_125456605	0.814439	0.75972
chr5_125456623	0.309761	0.301633
chr5_125456648	0.0470738	0.0368475
chr5_125456906	0.365385	0.354089
chr5_125456907	0.282727	0.2713
chr5_125456927	0.154049	0.167401
chr5_125456928	0.0618375	0.0638767
chr5_125457246	0.0831556	0.0920502
chr5_125457250	0.280851	0.202559
chr5_125457284	0.171739	0.197452
chr5_125457443	0.0503551	0.0503145
chr5_125457465	0.0217809	0.0166577
chr5_125457476	0.207116	0.192413
chr5_125457477	0.596359	0.631838
chr5_125457478	0.0882168	0.120699
chr5_125457481	0.0703982	0.0973963
chr5_125457508	0.0384019	0.028581
chr5_125457531	0.04197	0.035688
chr5_125457542	0.150502	0.167046
chr5_129984998	0.187614	0.197724
chr5_129985466	0.251437	0.231947
chr5_134620921	0.0322362	0.0108665
chr5_135407801	0.0139442	0.00384615
chr5_135407810	0.0377834	0.02267
chr5_135909342	0.026083	0.00180321
chr5_136913099	0.394216	0.348597
chr5_140622619	0.242633	0.043131
chr5_142669235	0.544195	0.556146
chr5_142669236	0.33951	0.364604
chr5_142669241	0.129412	0.0812545
chr5_142669249	0.428471	0.400449
chr5_142669261	0.0518732	0.0812826
chr5_142669275	0.224848	0.26878
chr5_142669292	0.598046	0.374917
chr5_142870075	0.336406	0.378641
chr5_142870076	0.807339	0.759259
chr5_142870079	0.272321	0.382353
chr5_143392029	0.25	0.0662651
chr5_143392043	0.33871	0.416107
chr5_143395566	0.618182	0.6
chr5_143396295	0.473684	0.472868
chr5_143397075	0.266667	0.257143
chr5_143397086	0.138462	0.307692
chr5_143397124	0.296875	0.197674
chr5_143397127	0.215385	0.292683
chr5_144187072	0.0434146	0.03663
chr5_144187080	0.0173709	0.0188762
chr5_144817964	0.0248062	0.0107239
chr5_14668973	0.130603	0.112316
chr5_150637579	0.0457143	0.056872
chr5_150637589	0.03125	0.0432692
chr5_150638267	0.165714	0.166667
chr5_150638268	0.0388889	0.0676328
chr5_150638269	0.207865	0.305825
chr5_150641091	0.104895	0.0438596
chr5_19241526	0.0736842	0.0789474
chr5_19280700	0.078534	0.0758294
chr5_19331539	0.175439	0.101449
chr5_19331546	0.152542	0.189873
chr5_19331547	0.135593	0.0657895
chr5_19388162	0.0136986	0.0344828
chr5_23424706	0.0696517	0.0350877
chr5_23424713	0.114155	0.0543478
chr5_23424889	0.181818	0.0763359
chr5_24161104	0.0638298	0.105634
chr5_24161110	0.721569	0.752577
chr5_24161125	0.218107	0.247312
chr5_24161770	0.815126	0.766284
chr5_24161773	0.104603	0.135659
chr5_24161776	0.039823	0.05
chr5_25226708	0.173913	0.258621
chr5_33996139	0.173038	0.0745342
chr5_36002291	0.221344	0.126679
chr5_36002293	0.0477137	0.0497018
chr5_48895806	0.02	0.016129
chr5_48895816	0.02	0.0689655
chr5_48895818	0.137255	0.271186
chr5_48895950	0.192982	0.0392157
chr5_48898923	0.0338983	0.0298507
chr5_48898953	0.135593	0.222222
chr5_48898970	0.107692	0.229508
chr5_48898983	0.078125	0.0833333
chr5_48899004	0.0294118	0.0806452
chr5_48922405	0.402778	0.0921053
chr5_48928817	0.0877193	0.056338
chr5_48949455	0.306452	0.216216
chr5_48949467	0.117647	0.245902
chr5_48949468	0.519231	0.569231
chr5_48949474	0.0925926	0.140625
chr5_48949481	0.214286	0.261538
chr5_48949562	0.156863	0.46
chr5_48949600	0.54902	0.563636
chr5_48951311	0.12	0.142857
chr5_48951321	0.490196	0.47619
chr5_48951332	0.0769231	0.05
chr5_48951731	0.114943	0.219178
chr5_48951762	0.038961	0.0632911
chr5_48996853	0.102041	0.0961538
chr5_48996858	0.0606061	0.207547
chr5_48996862	0.152381	0.190476
chr5_48996867	0.133333	0.213115
chr5_49051115	0.0136986	0.0641026
chr5_49051128	0.459459	0.459459
chr5_49051133	0.228571	0.153846
chr5_49051136	0.183099	0.0869565
chr5_49074187	0.0140845	0.04
chr5_49074220	0.0123457	0.0350877
chr5_49080328	0.0714286	0.0769231
chr5_49086788	0.0631579	0.117647
chr5_49106056	0.282828	0.369565
chr5_49110092	0.075	0.2
chr5_49110103	0.0581395	0.1
chr5_49110106	0.183099	0.212121
chr5_49110146	0.184783	0.0769231
chr5_49110210	0.241935	0.351852
chr5_49110211	0.245902	0.259259
chr5_49117012	0.112676	0.176471
chr5_49132568	0.140351	0.0169492
chr5_49132576	0.134615	0.0677966
chr5_49132666	0.0392157	0.0877193
chr5_49132999	0.0470588	0.0481928
chr5_49138384	0.0235294	0.105263
chr5_49138498	0.031746	0.107143
chr5_49206533	0.264706	0.135593
chr5_49215237	0.352941	0.308824
chr5_49215251	0.295082	0.516129
chr5_49221508	0.0461538	0.103448
chr5_49221509	0.0441176	0.131148
chr5_49221538	0.0645161	0.0701754
chr5_49221544	0.103448	0.192308
chr5_49221561	0.132075	0.135593
chr5_49221878	0.581633	0.622642
chr5_49221900	0.147727	0.226415
chr5_49221955	0.237288	0.447368
chr5_49221959	0.213115	0.164557
chr5_49222008	0.609375	0.768116
chr5_49228191	0.0677966	0.0677966
chr5_49228275	0.0384615	0.0483871
chr5_49228303	0.015873	0.030303
chr5_49228309	0.104478	0.0731707
chr5_49228313	0.0724638	0.105882
chr5_49228341	0.0361446	0.0131579
chr5_49228348	0.0777778	0.0365854
chr5_49228354	0.181818	0.0481928
chr5_49228374	0.289157	0.103896
chr5_49228375	0.0238095	0.0119048
chr5_49228407	0.373134	0.0571429
chr5_49228427	0.0136986	0.0212766
chr5_49228429	0.133333	0.0618557
chr5_49235454	0.0185185	0.0166667
chr5_49235467	0.0961538	0.016129
chr5_49265371	0.185185	0.155172
chr5_49265623	0.011236	0.076087
chr5_49265627	0.146067	0.186813
chr5_49270066	0.155844	0.121212
chr5_49270070	0.4	0.222222
chr5_49270078	0.415385	0.211538
chr5_49270157	0.2	0.0833333
chr5_49270204	0.419048	0.295455
chr5_49270207	0.247706	0.223529
chr5_49270213	0.194444	0.184783
chr5_49270220	0.263636	0.204301
chr5_49270224	0.134615	0.0609756
chr5_49270234	0.305556	0.204545
chr5_49300685	0.0196078	0.0163934
chr5_49300776	0.14	0.0980392
chr5_49302313	0.168831	0.105263
chr5_49384891	0.057971	0.04
chr5_49401881	0.0322581	0.0379747
chr5_49468547	0.203704	0.173077
chr5_65448045	0.296053	0.277267
chr5_65448046	0.407407	0.406711
chr5_73310773	0.445991	0.360429
chr5_73310778	0.514059	0.369938
chr5_73310781	0.0442381	0.04884
chr5_73310785	0.0532396	0.0529248
chr5_73310797	0.186911	0.192023
chr5_73312406	0.0772311	0.054768
chr5_73312424	0.0305067	0.0570253
chr5_73312444	0.362738	0.251337
chr5_73312495	0.0196078	0.0181976
chr5_89236839	0.0302192	0.0144952
chr6_110676371	0.105263	0.047619
chr6_110700581	0.0365854	0.025641
chr6_110701142	0.111111	0.136364
chr6_110701204	0.08125	0.0641026
chr6_110701205	0.0434783	0.025
chr6_110701206	0.0190476	0.0519481
chr6_110701221	0.0786517	0.171429
chr6_110701227	0.0617284	0.046875
chr6_110701625	0.15625	0.0819672
chr6_110701635	0.0625	0.111111
chr6_110702001	0.0533333	0.0609756
chr6_126642158	0.840239	0.763586
chr6_140539119	0.525641	0.352941
chr6_140539123	0.180556	0.0512821
chr6_140565289	0.434783	0.506329
chr6_21238786	0.125	0.0958904
chr6_21238787	0.241758	0.135135
chr6_21238815	0.0581395	0.178947
chr6_21238835	0.0864198	0.0125
chr6_21238844	0.0128205	0.138889
chr6_21240913	0.018315	0.0111732
chr6_21240925	0.308219	0.311828
chr6_21240938	0.0144928	0.0165746
chr6_21241250	0.0860215	0.2875
chr6_21245810	0.0943396	0.105263
chr6_21258109	0.268116	0.218182
chr6_21258117	0.057971	0.034188
chr6_21258123	0.482014	0.401786
chr6_21258213	0.0285714	0.0833333
chr6_21258214	0.0882353	0.0677966
chr6_21261714	0.047619	0.0277778
chr6_21261787	0.20354	0.267606
chr6_21261788	0.169643	0.197183
chr6_21261795	0.112	0.227848
chr6_21261802	0.312849	0.481928
chr6_21261803	0.0526316	0.15
chr6_21261816	0.0625	0.1125
chr6_21261821	0.0344828	0.12
chr6_21261845	0.210084	0.318182
chr6_21261856	0.0930233	0.214286
chr6_21261859	0.162602	0.363636
chr6_21261861	0.030303	0.106383
chr6_21261865	0.0551181	0.0659341
chr6_21261872	0.548872	0.666667
chr6_21353861	0.0634921	0.0363636
chr6_21353894	0.123077	0.0178571
chr6_21353896	0.115385	0.0322581
chr6_21444786	0.043956	0.109091
chr6_21444853	0.0942029	0.0727273
chr6_21444869	0.2	0.209677
chr6_21444891	0.234483	0.235294
chr6_21444900	0.193103	0.131148
chr6_21444911	0.26087	0.229508
chr6_21444953	0.0144928	0.0178571
chr6_21480682	0.189655	0.185185
chr6_21521066	0.111111	0.12963
chr6_21521067	0.177419	0.111111
chr6_21521093	0.140351	0.0980392
chr6_31092270	0.138686	0.02
chr6_31208768	0.0078125	0.0315789
chr6_31208778	0.107438	0.05
chr6_31208780	0.056	0.0457516
chr6_31208784	0.037037	0.0251572
chr6_31208792	0.0793651	0.038961
chr6_31208793	0.1	0.0828402
chr6_31208794	0.0751174	0.0366972
chr6_31210797	0.269663	0.181818
chr6_31214263	0.213198	0.123077
chr6_31214536	0.123288	0.0769231
chr6_31512151	0.618138	0.635171
chr6_31512152	0.169951	0.135638
chr6_31512160	0.287805	0.248571
chr6_31512171	0.4975	0.478788
chr6_31515665	0.223611	0.180577
chr6_31515667	0.423823	0.450301
chr6_31515669	0.025825	0.0259542
chr6_31515708	0.0518207	0.0489297
chr6_31515714	0.0869033	0.0589928
chr6_31515730	0.230769	0.297844
chr6_31515734	0.0196987	0.0179558
chr6_31515747	0.745238	0.776871
chr6_31515758	0.18894	0.198618
chr6_31515767	0.311005	0.314647
chr6_31515768	0.0353698	0.027933
chr6_31515769	0.102236	0.0856611
chr6_38558505	0.291429	0.304207
chr6_38558518	0.130081	0.148718
chr6_38558522	0.120858	0.102757
chr6_38558525	0.0755814	0.08
chr6_38558895	0.13354	0.0901639
chr6_38558910	0.391459	0.362832
chr6_38558913	0.15942	0.15625
chr6_38562244	0.110599	0.122186
chr6_38562327	0.0706052	0.0793358
chr6_38563614	0.121756	0.0369458
chr6_38566744	0.105769	0.0322581
chr6_38818679	0.0493012	0.044714
chr6_38818680	0.0125098	0.0052687
chr6_39335127	0.1	0.0833333
chr6_45071359	0.0260417	0.0458716
chr6_45085073	0.189573	0.273438
chr6_45090652	0.0272727	0.0594059
chr6_45098555	0.0909091	0.0506329
chr6_45103576	0.0873786	0.178571
chr6_45103585	0.0291262	0.126984
chr6_45103588	0.201923	0.35
chr6_45103599	0.141304	0.262295
chr6_45103605	0.0865385	0.15625
chr6_45103609	0.0373832	0.046875
chr6_45103612	0.17	0.274194
chr6_45103651	0.0594059	0.09375
chr6_45104246	0.19171	0.0900901
chr6_45109018	0.0635838	0.0873786
chr6_45109029	0.119048	0.239583
chr6_45109238	0.155963	0.175439
chr6_45109243	0.136364	0.0793651
chr6_45125099	0.0291262	0.0358974
chr6_45129737	0.0217391	0.0961538
chr6_45129759	0.0813953	0.156863
chr6_45129839	0.0987654	0.0535714
chr6_45135937	0.138365	0.172727
chr6_45135942	0.0666667	0.0294118
chr6_45136020	0.0784314	0.122222
chr6_45138063	0.0724638	0.0344828
chr6_45138080	0.0758621	0.0645161
chr6_45138089	0.217391	0.185185
chr6_45138098	0.0875912	0.0909091
chr6_45138164	0.031746	0.156863
chr6_45138165	0.0606061	0.240741
chr6_45138180	0.170455	0.245283
chr6_45143292	0.341463	0.173913
chr6_45151209	0.108614	0.0879121
chr6_45152539	0.0683761	0.00925926
chr6_45152540	0.149123	0.0784314
chr6_45152551	0.0943396	0.0224719
chr6_45152561	0.0217391	0.0694444
chr6_45180607	0.338462	0.294643
chr6_45195674	0.0718232	0.0833333
chr6_45195751	0.0615385	0.0598291
chr6_45227516	0.352201	0.223529
chr6_45227641	0.149826	0.0898876
chr6_45235373	0.0969163	0.169355
chr6_45235475	0.136842	0.15
chr6_45235513	0.138614	0.166667
chr6_45235517	0.238938	0.28
chr6_45235526	0.106557	0.2
chr6_45235538	0.421053	0.293333
chr6_45235544	0.0555556	0.0277778
chr6_45235572	0.2125	0.127273
chr6_45240312	0.0315789	0.018018
chr6_45250932	0.11828	0.0533333
chr6_45250948	0.0462963	0.0361446
chr6_45298510	0.106383	0.0487805
chr6_45308378	0.121951	0.1
chr6_45308379	0.120253	0.103448
chr6_45309860	0.0686275	0.0285714
chr6_45309862	0.0188679	0.0769231
chr6_45309865	0.0909091	0.0857143
chr6_45309875	0.114035	0.130435
chr6_45309885	0.0740741	0.132353
chr6_45315875	0.178571	0.173913
chr6_45315876	0.0444444	0.08
chr6_45315888	0.138686	0.246753
chr6_45315889	0.248276	0.2375
chr6_45315896	0.0424242	0.147368
chr6_45315971	0.04	0.0952381
chr6_45316056	0.157895	0.142857
chr6_45332828	0.0353535	0.0617284
chr6_45332840	0.79798	0.820225
chr6_45332841	0.629442	0.588889
chr6_45333026	0.26257	0.415094
chr6_45333030	0.704663	0.845455
chr6_45363483	0.0535714	0.0895522
chr6_45363485	0.0175439	0.0757576
chr6_45363495	0.0151515	0.0869565
chr6_45363498	0.106061	0.157143
chr6_45363541	0.0483871	0.101695
chr6_45363569	0.171875	0.105263
chr6_45363608	0.106061	0.0555556
chr6_45367565	0.157895	0.260274
chr6_45367609	0.0363636	0.0521739
chr6_45370624	0.25	0.0869565
chr6_47869475	0.111413	0.108401
chr6_47871415	0.482405	0.449367
chr6_47871417	0.0430267	0.0497592
chr6_47871432	0.335244	0.309707
chr6_47871439	0.569638	0.526074
chr6_49254610	0.0515873	0.0655738
chr6_49254628	0.568548	0.596491
chr6_49254653	0.0577778	0.0821918
chr6_49254660	0.296651	0.351351
chr6_49254666	0.168269	0.0833333
chr6_49254679	0.0738255	0.031746
chr6_49254768	0.0632411	0.112821
chr6_49256422	0.0168067	0.0100503
chr6_49256423	0.19214	0.218009
chr6_49256424	0.275556	0.3
chr6_49256460	0.260664	0.212766
chr6_49258630	0.150602	0.0528455
chr6_49258793	0.058104	0.0471014
chr6_49258794	0.138554	0.108303
chr6_49258829	0.197026	0.0944206
chr6_49258830	0.181818	0.12931
chr6_49259083	0.0833333	0.0648649
chr6_49259086	0.192719	0.11875
chr6_49259125	0.299252	0.308917
chr6_49259126	0.161125	0.153846
chr6_49259145	0.0756501	0.107266
chr6_49259823	0.0734463	0.139535
chr6_49259846	0.589147	0.464455
chr6_49259855	0.0871212	0.0809524
chr6_49260958	0.0429253	0.0185185
chr6_49260960	0.0690209	0.0602911
chr6_49260965	0.136915	0.101545
chr6_49260979	0.0771757	0.0677966
chr6_49261021	0.117647	0.100559
chr6_49261022	0.136364	0.149123
chr6_67293502	0.0555556	0.125
chr6_72430557	0.0851064	0.0940767
chr6_77543631	0.0545455	0.06
chr6_80271400	0.283951	0.115385
chr6_80271401	0.320988	0.134615
chr6_80271402	0.231707	0.176471
chr6_80271417	0.306818	0.359375
chr6_80271433	0.164706	0.157895
chr6_80315742	0.177419	0.355932
[truncated: 534 more rows]

## Sheet: EditingIndex_CDS_Untreated
StrandDecidingMethod	Group	Sample	A2GEditingIndex
RefSeqThenMMSites	SRR19676874	SRR19676874	0.013001739
RefSeqThenMMSites	SRR19676875	SRR19676875	0.012466647

## Sheet: EditingIndex_CDS_CLUSTER
StrandDecidingMethod	Group	Sample	A2GEditingIndex
RefSeqThenMMSites	Th V27.2.4 RNA	RNA_S9664Nr4	0.0162955
RefSeqThenMMSites	Th Scr RNA	RNA_S9664Nr1	0.0152399
RefSeqThenMMSites	Th V27.2.4 RNA	RNA_S9664Nr2	0.0165681

## Sheet: EditingIndex_CDS_BoxB
StrandDecidingMethod	Group	Sample	A2GEditingIndex
RefSeqThenMMSites	untreated	SRR19676876	0.0125619
RefSeqThenMMSites	Mecp2-gRNA	SRR19676879	0.0191967
RefSeqThenMMSites	untreated	SRR19676875	0.0124666
RefSeqThenMMSites	Mecp2-gRNA	SRR19676878	0.0198232
